# Supplementary material for: Microbial Community Shifts Reflect Losses of Native Soil Carbon with Pyrogenic and Fresh Organic Matter Additions and Are Greatest in Low-Carbon Soils
Source: Appl Environ Microbiol. 2021 Mar 26;87(8):e02555-20. doi: 10.1128/AEM.02555-20 (PMC8091118; doi:10.1128/AEM.02555-20)
Supplement: Supplemental file 4 [file AEM.02555-20-s0004.csv]

OTU	Kingdom	Phylum	Class	Order	Family	Genus	Species	p_fdr	Amdmt	Soil	FC	log2FC	Modelled_MeanRelabund_Day10Day26_Soil
sq10	Bacteria	Proteobacteria	Gammaproteobacteria	Betaproteobacteriales	Burkholderiaceae	Burkholderia-Caballeronia-Paraburkholderia	NA	0.001154737	OM	Hawaii	3.197739392	1.677052368	0.002577831
sq10	Bacteria	Proteobacteria	Gammaproteobacteria	Betaproteobacteriales	Burkholderiaceae	Burkholderia-Caballeronia-Paraburkholderia	NA	0.00208455	PyOM	New York	0.395710908	-1.337481259	0.001664522
sq10	Bacteria	Proteobacteria	Gammaproteobacteria	Betaproteobacteriales	Burkholderiaceae	Burkholderia-Caballeronia-Paraburkholderia	NA	0.00059775	OM	Florida	0.03217791	-4.957785561	0.025444883
sq100	Bacteria	Proteobacteria	Alphaproteobacteria	Rhizobiales	Xanthobacteraceae	Bradyrhizobium	NA	0.000463261	PyOM	Florida	0.063050958	-3.987337902	0.008619153
sq1000	Bacteria	Firmicutes	Clostridia	Clostridiales	Lachnospiraceae	Anaerocolumna	NA	9.44E-05	OM	New York	95.06898181	6.570902804	1.20E-05
sq1001	Bacteria	Planctomycetes	Planctomycetacia	Planctomycetales	Rubinisphaeraceae	SH-PL14	metagenome	0.000574805	OM	New York	0.232511226	-2.104627722	0.000573436
sq1001	Bacteria	Planctomycetes	Planctomycetacia	Planctomycetales	Rubinisphaeraceae	SH-PL14	metagenome	0.000470156	PyOM	New York	3.04461538	1.606259987	0.000509338
sq1002	Bacteria	Actinobacteria	Actinobacteria	Propionibacteriales	Nocardioidaceae	NA	NA	0.001679863	OM	Utah	0.226712796	-2.141062277	0.001570505
sq1002	Bacteria	Actinobacteria	Actinobacteria	Propionibacteriales	Nocardioidaceae	NA	NA	0.028790338	OM	New York	0.385692272	-1.374477857	0.000299236
sq1003	Bacteria	Planctomycetes	Phycisphaerae	Tepidisphaerales	WD2101 soil group	uncultured soil bacterium	uncultured soil bacterium	0.018450851	OM	New York	0.669818563	-0.578157737	0.001369538
sq1004	Bacteria	Proteobacteria	Deltaproteobacteria	Oligoflexales	0319-6G20	uncultured Syntrophobacteraceae bacterium	uncultured Syntrophobacteraceae bacterium	2.05E-10	OM	Florida	0.02165515	-5.529146056	0.001049201
sq10040	Bacteria	Verrucomicrobia	Verrucomicrobiae	Chthoniobacterales	Chthoniobacteraceae	Chthoniobacter	NA	1.98E-06	PyOM	Florida	0.174546283	-2.518318463	0.000896996
sq1005	Bacteria	Proteobacteria	Alphaproteobacteria	Rhizobiales	Beijerinckiaceae	Roseiarcus	NA	0.000674765	OM	Alaska	0.119799881	-3.06130162	0.000303194
sq1005	Bacteria	Proteobacteria	Alphaproteobacteria	Rhizobiales	Beijerinckiaceae	Roseiarcus	NA	0.033999636	OM	Florida	0.080425781	-3.636198141	0.000149804
sq1006	Bacteria	Actinobacteria	Thermoleophilia	Gaiellales	uncultured	NA	NA	0.028374012	OM	New York	0.105833052	-3.240137833	0.000220275
sq10060	Bacteria	Acidobacteria	Acidobacteriia	Acidobacteriales	Koribacteraceae	Candidatus Koribacter	NA	1.43E-07	PyOM	Florida	0.069007009	-3.85711328	0.000918963
sq1007	Bacteria	Proteobacteria	Gammaproteobacteria	Xanthomonadales	Xanthomonadaceae	Luteimonas	NA	0.001380721	PyOM	New York	2.859895231	1.515962296	0.000557161
sq1008	Bacteria	Actinobacteria	Thermoleophilia	Gaiellales	uncultured	uncultured bacterium	uncultured bacterium	9.73E-18	OM	New York	0.083390897	-3.583966278	0.001579072
sq1009	Bacteria	Proteobacteria	Gammaproteobacteria	Betaproteobacteriales	Burkholderiaceae	Burkholderia-Caballeronia-Paraburkholderia	NA	0.012211016	OM	Florida	735.0121569	9.521624302	8.52E-06
sq101	Bacteria	Actinobacteria	Actinobacteria	Streptomycetales	Streptomycetaceae	Streptomyces	NA	1.76E-22	OM	New York	0.412063373	-1.279061863	0.006974932
sq1011	Bacteria	Firmicutes	Bacilli	Bacillales	Alicyclobacillaceae	Alicyclobacillus	NA	3.59E-05	OM	Alaska	829.8039575	9.696626728	3.54E-06
sq1012	Bacteria	Actinobacteria	Rubrobacteria	Rubrobacterales	Rubrobacteriaceae	Rubrobacter	NA	0.003024622	OM	Utah	0.258176372	-1.953571124	0.002440341
sq1016	Bacteria	Gemmatimonadetes	Gemmatimonadetes	Gemmatimonadales	Gemmatimonadaceae	uncultured	NA	5.07E-07	OM	New York	0.184126556	-2.441230375	0.00219467
sq1017	Bacteria	Proteobacteria	Deltaproteobacteria	Myxococcales	Archangiaceae	uncultured	uncultured bacterium	2.45E-05	PyOM	New York	0.258515081	-1.951679647	0.002024596
sq1017	Bacteria	Proteobacteria	Deltaproteobacteria	Myxococcales	Archangiaceae	uncultured	uncultured bacterium	4.34E-20	OM	New York	0.01937233	-5.689858724	0.001996471
sq10170	Bacteria	Verrucomicrobia	Verrucomicrobiae	Pedosphaerales	Pedosphaeraceae	NA	NA	0.000930677	PyOM	Florida	0.057385739	-4.123163926	0.000420667
sq1018	Bacteria	Proteobacteria	Gammaproteobacteria	Betaproteobacteriales	Nitrosomonadaceae	Ellin6067	NA	3.03E-30	OM	New York	0.11544011	-3.114783519	0.001877434
sq1019	Bacteria	Proteobacteria	Gammaproteobacteria	Betaproteobacteriales	Burkholderiaceae	NA	NA	4.69E-22	OM	New York	12.18200445	3.606679632	0.000193865
sq1019	Bacteria	Proteobacteria	Gammaproteobacteria	Betaproteobacteriales	Burkholderiaceae	NA	NA	3.17E-29	PyOM	New York	8.581551824	3.101238557	0.000198669
sq102	Bacteria	Proteobacteria	Gammaproteobacteria	Betaproteobacteriales	Burkholderiaceae	Massilia	NA	0.000218398	PyOM	New York	0.243701753	-2.036811467	0.000611541
sq102	Bacteria	Proteobacteria	Gammaproteobacteria	Betaproteobacteriales	Burkholderiaceae	Massilia	NA	1.96E-05	OM	New York	0.010667723	-6.550603865	0.000585398
sq1020	Bacteria	Gemmatimonadetes	Gemmatimonadetes	Gemmatimonadales	Gemmatimonadaceae	Gemmatimonas	uncultured Gemmatimonas sp.	3.58E-10	OM	Utah	8.430185171	3.075564321	0.000429652
sq1020	Bacteria	Gemmatimonadetes	Gemmatimonadetes	Gemmatimonadales	Gemmatimonadaceae	Gemmatimonas	uncultured Gemmatimonas sp.	0.01371715	PyOM	Utah	2.362463088	1.240291788	0.000438481
sq1023	Bacteria	Proteobacteria	Deltaproteobacteria	Myxococcales	Archangiaceae	Anaeromyxobacter	uncultured bacterium SJA-5	9.81E-07	OM	New York	17.95017779	4.165926229	3.40E-05
sq1023	Bacteria	Proteobacteria	Deltaproteobacteria	Myxococcales	Archangiaceae	Anaeromyxobacter	uncultured bacterium SJA-5	4.48E-10	PyOM	New York	24.24262124	4.599473794	3.06E-05
sq1024	Bacteria	Actinobacteria	Thermoleophilia	Solirubrobacterales	Solirubrobacteraceae	Parviterribacter	uncultured bacterium	0.010611092	OM	Utah	0.266710514	-1.906653395	0.001773057
sq1025	Bacteria	Actinobacteria	Actinobacteria	Micromonosporales	Micromonosporaceae	NA	NA	0.027097487	OM	Florida	0.061460041	-4.024207454	0.000447545
sq1025	Bacteria	Actinobacteria	Actinobacteria	Micromonosporales	Micromonosporaceae	NA	NA	0.033980897	OM	New York	0.369685662	-1.435629003	0.000132218
sq1028	Bacteria	Actinobacteria	Actinobacteria	Streptomycetales	Streptomycetaceae	Streptomyces	NA	0.001052697	OM	New York	0.081576777	-3.615697685	0.000153898
sq1029	Bacteria	Actinobacteria	Actinobacteria	Micrococcales	Micrococcaceae	NA	NA	0.017799559	OM	Utah	4.044267545	2.015878441	0.000397749
sq1030	Bacteria	Planctomycetes	Phycisphaerae	Tepidisphaerales	WD2101 soil group	uncultured eubacterium WD283	uncultured eubacterium WD283	2.68E-16	OM	New York	0.036818877	-4.763410552	0.001205682
sq1030	Bacteria	Planctomycetes	Phycisphaerae	Tepidisphaerales	WD2101 soil group	uncultured eubacterium WD283	uncultured eubacterium WD283	1.67E-09	OM	Florida	0.007027844	-7.15270204	0.001561878
sq1031	Bacteria	Actinobacteria	Actinobacteria	Frankiales	Geodermatophilaceae	NA	NA	9.12E-05	OM	Utah	0.087343732	-3.517152014	0.003506897
sq1033	Bacteria	Proteobacteria	Gammaproteobacteria	Betaproteobacteriales	Burkholderiaceae	NA	NA	2.32E-14	OM	New York	0.080455167	-3.635671122	0.001109387
sq1033	Bacteria	Proteobacteria	Gammaproteobacteria	Betaproteobacteriales	Burkholderiaceae	NA	NA	0.000541056	PyOM	New York	0.519731311	-0.944162118	0.001184677
sq10330	Bacteria	Proteobacteria	Gammaproteobacteria	Steroidobacterales	Steroidobacteraceae	uncultured	Hypsibius dujardini	0.003250555	PyOM	Florida	0.006806652	-7.198838902	0.000995848
sq1034	Bacteria	Verrucomicrobia	Verrucomicrobiae	Chthoniobacterales	Xiphinematobacteraceae	Candidatus Xiphinematobacter	NA	0.001826117	OM	Florida	0.005713045	-7.451524396	0.003029364
sq10340	Bacteria	Bacteroidetes	Bacteroidia	Chitinophagales	Chitinophagaceae	Flaviaesturariibacter	uncultured bacterium	0.005992682	PyOM	Florida	0.098603697	-3.342214455	0.003096563
sq1035	Bacteria	Firmicutes	Bacilli	Bacillales	Alicyclobacillaceae	Tumebacillus	uncultured bacterium	0.043540288	OM	New York	0.191264197	-2.386361255	0.000502111
sq1036	Bacteria	Firmicutes	Bacilli	Bacillales	Paenibacillaceae	Paenibacillus	NA	1.47E-06	OM	Florida	15.50594417	3.95474947	5.11E-05
sq1037	Bacteria	Actinobacteria	Thermoleophilia	Gaiellales	uncultured	NA	NA	0.032322695	PyOM	New York	0.626170564	-0.675372406	0.0017487
sq1037	Bacteria	Actinobacteria	Thermoleophilia	Gaiellales	uncultured	NA	NA	3.99E-16	OM	New York	0.077142813	-3.696324432	0.001700868
sq1038	Bacteria	Proteobacteria	Alphaproteobacteria	Elsterales	uncultured	NA	NA	0.000615419	OM	Utah	0.352406711	-1.504686696	0.001692359
sq1039	Bacteria	Planctomycetes	Phycisphaerae	Tepidisphaerales	WD2101 soil group	NA	NA	4.44E-06	OM	New York	0.395139833	-1.339564806	0.001071641
sq1039	Bacteria	Planctomycetes	Phycisphaerae	Tepidisphaerales	WD2101 soil group	NA	NA	1.52E-05	PyOM	New York	1.838859949	0.878811606	0.00105556
sq104	Bacteria	Proteobacteria	Alphaproteobacteria	Rhizobiales	Beijerinckiaceae	Microvirga	NA	0.001004297	OM	Florida	46.36298814	5.534901647	0.000369433
sq104	Bacteria	Proteobacteria	Alphaproteobacteria	Rhizobiales	Beijerinckiaceae	Microvirga	NA	3.67E-05	OM	New York	49.91343906	5.641356405	2.75E-05
sq1040	Bacteria	Planctomycetes	Planctomycetacia	Gemmatales	Gemmataceae	Gemmata	metagenome	0.003739341	PyOM	Florida	39.9561033	5.320343987	0.000382354
sq1041	Bacteria	Planctomycetes	Planctomycetacia	Isosphaerales	Isosphaeraceae	Singulisphaera	NA	5.55E-05	OM	Florida	0.067822271	-3.882097107	0.000243709
sq1041	Bacteria	Planctomycetes	Planctomycetacia	Isosphaerales	Isosphaeraceae	Singulisphaera	NA	7.25E-14	OM	New York	0.106206073	-3.235061836	0.000894073
sq10410	Bacteria	Acidobacteria	Acidobacteriia	Acidobacteriales	Acidobacteriaceae (Subgroup 1)	Granulicella	NA	0.015200864	PyOM	Florida	0.304646279	-1.714792975	0.000244067
sq1042	Bacteria	Actinobacteria	Thermoleophilia	Gaiellales	Gaiellaceae	Gaiella	NA	2.20E-14	OM	New York	0.076103283	-3.715897501	0.00140004
sq1045	Bacteria	Proteobacteria	Gammaproteobacteria	Xanthomonadales	Xanthomonadaceae	Lysobacter	NA	2.25E-08	OM	Utah	12.05353391	3.591384279	0.000142816
sq1046	Bacteria	Gemmatimonadetes	Gemmatimonadetes	Gemmatimonadales	Gemmatimonadaceae	Gemmatimonas	NA	3.88E-14	OM	New York	27.67388965	4.790453528	9.06E-05
sq1046	Bacteria	Gemmatimonadetes	Gemmatimonadetes	Gemmatimonadales	Gemmatimonadaceae	Gemmatimonas	NA	2.26E-26	PyOM	New York	36.91539701	5.206150769	8.96E-05
sq1047	Bacteria	Actinobacteria	Thermoleophilia	Solirubrobacterales	Solirubrobacteraceae	uncultured	NA	0.009545062	OM	Alaska	0.194244559	-2.364053908	0.000844679
sq1048	Bacteria	Actinobacteria	Actinobacteria	Streptomycetales	Streptomycetaceae	Streptomyces	NA	4.30E-06	OM	New York	0.156694493	-2.67397362	0.001032517
sq1049	Bacteria	Proteobacteria	Alphaproteobacteria	Rhizobiales	Beijerinckiaceae	Roseiarcus	uncultured bacterium	0.014149987	OM	New York	0.19663144	-2.346434077	9.73E-05
sq1049	Bacteria	Proteobacteria	Alphaproteobacteria	Rhizobiales	Beijerinckiaceae	Roseiarcus	uncultured bacterium	4.05E-26	OM	Florida	0.057769998	-4.113535748	0.001986048
sq10490	Bacteria	Actinobacteria	Actinobacteria	Streptomycetales	Streptomycetaceae	Streptomyces	NA	5.44E-07	PyOM	Florida	0.290046867	-1.785642059	0.001833257
sq1052	Bacteria	Actinobacteria	Thermoleophilia	Gaiellales	uncultured	NA	NA	2.58E-11	OM	New York	0.007607191	-7.038420376	0.001678425
sq1053	Bacteria	Proteobacteria	Alphaproteobacteria	Rhizobiales	Beijerinckiaceae	Microvirga	NA	0.009555164	OM	Utah	11.95698681	3.579781968	0.000186868
sq1055	Bacteria	Planctomycetes	Planctomycetacia	Isosphaerales	Isosphaeraceae	Singulisphaera	NA	3.87E-08	OM	New York	0.120253807	-3.055845525	0.000950035
sq1059	Bacteria	Actinobacteria	Thermoleophilia	Gaiellales	Gaiellaceae	Gaiella	NA	0.000105794	OM	Utah	0.198623907	-2.331888818	0.002669499
sq1060	Bacteria	Bacteroidetes	Bacteroidia	Chitinophagales	Chitinophagaceae	Flavisolibacter	NA	0.024975863	PyOM	New York	0.23237271	-2.105487448	0.000149102
sq1061	Bacteria	Actinobacteria	Actinobacteria	Micrococcales	Microbacteriaceae	NA	NA	0.013825799	OM	Hawaii	1.981826117	0.986830388	0.000773524
sq1062	Bacteria	Planctomycetes	Phycisphaerae	Tepidisphaerales	WD2101 soil group	NA	NA	0.005053945	PyOM	New York	0.371560116	-1.428332446	0.000696261
sq1062	Bacteria	Planctomycetes	Phycisphaerae	Tepidisphaerales	WD2101 soil group	NA	NA	0.003842094	OM	New York	0.479812316	-1.059457906	0.000666429
sq1063	Bacteria	Actinobacteria	Thermoleophilia	Solirubrobacterales	Solirubrobacteraceae	Conexibacter	uncultured bacterium	0.000405337	OM	Florida	0.061889298	-4.014166232	0.001505246
sq10630	Bacteria	Proteobacteria	Alphaproteobacteria	Acetobacterales	Acetobacteraceae	uncultured	metagenome	3.04E-05	PyOM	Florida	0.182370906	-2.455052503	0.0015306
sq1065	Bacteria	Planctomycetes	Planctomycetacia	Gemmatales	Gemmataceae	uncultured	NA	0.000656516	OM	Alaska	0.162500648	-2.621482626	0.000377868
sq1068	Bacteria	Proteobacteria	Alphaproteobacteria	Sphingomonadales	Sphingomonadaceae	Ellin6055	NA	1.34E-06	PyOM	New York	3.755573121	1.909033088	0.000135159
sq107	Bacteria	Proteobacteria	Alphaproteobacteria	Rhizobiales	Beijerinckiaceae	Methylobacterium	NA	6.97E-06	OM	New York	0.391147849	-1.354214064	0.000850463
sq1072	Bacteria	Planctomycetes	Planctomycetacia	Gemmatales	Gemmataceae	uncultured	uncultured bacterium	3.80E-13	OM	New York	0.093044145	-3.425940814	0.001848299
sq1074	Bacteria	Actinobacteria	Actinobacteria	Pseudonocardiales	Pseudonocardiaceae	Actinomycetospora	uncultured bacterium	3.62E-05	OM	Utah	0.332790336	-1.587314556	0.001983538
sq1075	Bacteria	Gemmatimonadetes	Gemmatimonadetes	Gemmatimonadales	Gemmatimonadaceae	uncultured	uncultured proteobacterium	3.64E-12	OM	New York	0.183316921	-2.447588133	0.001349893
sq1078	Bacteria	Actinobacteria	Actinobacteria	Micromonosporales	Micromonosporaceae	Asanoa	metagenome	0.000205743	OM	Utah	0.207002554	-2.272279528	0.002189206
sq1080	Bacteria	Verrucomicrobia	Verrucomicrobiae	Chthoniobacterales	Chthoniobacteraceae	Candidatus Udaeobacter	NA	0.048900042	OM	Alaska	0.120971779	-3.047257565	0.000339574
sq1080	Bacteria	Verrucomicrobia	Verrucomicrobiae	Chthoniobacterales	Chthoniobacteraceae	Candidatus Udaeobacter	NA	0.000442675	OM	New York	0.024752387	-5.336288515	0.00024674
sq1082	Bacteria	Firmicutes	Bacilli	Bacillales	Bacillaceae	Bacillus	NA	6.67E-06	OM	Utah	257.9448411	8.010918783	1.08E-05
sq1083	Bacteria	Actinobacteria	Acidimicrobiia	Microtrichales	uncultured	uncultured bacterium	uncultured bacterium	0.014308395	OM	Utah	0.531767391	-0.911132785	0.001695767
sq1085	Bacteria	Actinobacteria	Actinobacteria	Micrococcales	Microbacteriaceae	NA	NA	3.54E-05	OM	Florida	0.071921921	-3.797424643	0.000305666
sq10850	Bacteria	Firmicutes	Clostridia	Clostridiales	Peptococcaceae	uncultured	uncultured bacterium	0.014032665	PyOM	Florida	0.206250578	-2.277529934	0.000300483
sq1086	Bacteria	Verrucomicrobia	Verrucomicrobiae	Pedosphaerales	Pedosphaeraceae	NA	NA	8.92E-06	OM	New York	0.163491097	-2.612716021	0.001195933
sq10860	Bacteria	Acidobacteria	Acidobacteriia	Solibacterales	Solibacteraceae (Subgroup 3)	Bryobacter	NA	0.001863832	PyOM	Florida	0.0391114	-4.676267004	0.000316058
sq1088	Bacteria	Verrucomicrobia	Verrucomicrobiae	Chthoniobacterales	Xiphinematobacteraceae	Candidatus Xiphinematobacter	NA	5.20E-16	OM	Florida	0.013292245	-6.233271359	0.004145286
sq10880	Bacteria	Firmicutes	Bacilli	Bacillales	Paenibacillaceae	Paenibacillus	Gorillibacterium massiliense	0.018323696	PyOM	Florida	0.184867497	-2.435436503	0.003853053
sq109	Bacteria	Proteobacteria	Alphaproteobacteria	Rhizobiales	Beijerinckiaceae	Microvirga	NA	5.55E-05	OM	New York	24.8817082	4.637013629	1.12E-05
sq1090	Bacteria	Proteobacteria	Alphaproteobacteria	Rhizobiales	Xanthobacteraceae	Bradyrhizobium	NA	0.030744584	PyOM	New York	2.097433444	1.068625032	0.000133753
sq1091	Bacteria	Planctomycetes	Planctomycetacia	Isosphaerales	Isosphaeraceae	uncultured	NA	0.00011363	OM	Utah	0.205648786	-2.281745538	0.001731835
sq1092	Bacteria	Actinobacteria	Thermoleophilia	Solirubrobacterales	Solirubrobacteraceae	uncultured	NA	2.24E-09	OM	Florida	0.065129626	-3.940542246	0.000675063
sq10920	Bacteria	Chloroflexi	Ktedonobacteria	Ktedonobacterales	Ktedonobacteraceae	uncultured	NA	0.000602823	PyOM	Florida	0.190527763	-2.391926856	0.000694874
sq1093	Bacteria	Actinobacteria	Actinobacteria	Streptomycetales	Streptomycetaceae	Streptomyces	NA	0.008717332	OM	New York	0.175492444	-2.510519178	0.000318478
sq1094	Bacteria	Proteobacteria	Alphaproteobacteria	Rhizobiales	Xanthobacteraceae	Pseudolabrys	NA	7.61E-22	OM	New York	123.4112798	6.947330453	3.28E-05
sq1094	Bacteria	Proteobacteria	Alphaproteobacteria	Rhizobiales	Xanthobacteraceae	Pseudolabrys	NA	9.43E-05	PyOM	New York	32.23397	5.010509979	2.88E-05
sq1096	Bacteria	Planctomycetes	Planctomycetacia	Isosphaerales	Isosphaeraceae	Aquisphaera	NA	3.27E-06	OM	New York	0.124777776	-3.002567089	0.000728994
sq10960	Bacteria	Proteobacteria	Alphaproteobacteria	Caulobacterales	Caulobacteraceae	Brevundimonas	NA	0.031904843	PyOM	Florida	0.197807252	-2.337832772	0.000265389
sq1098	Bacteria	Proteobacteria	Alphaproteobacteria	Tistrellales	Geminicoccaceae	uncultured	uncultured bacterium	0.008852271	OM	Utah	0.297285886	-1.750077123	0.002396382
sq1099	Bacteria	Proteobacteria	Alphaproteobacteria	Rhizobiales	Rhizobiaceae	Shinella	NA	8.11E-08	OM	New York	405.3449313	8.663006293	5.49E-06
sq11	Bacteria	Actinobacteria	Actinobacteria	Streptosporangiales	Streptosporangiaceae	Microbispora	NA	2.06E-15	OM	New York	80.19309872	6.325406181	6.22E-05
sq11	Bacteria	Actinobacteria	Actinobacteria	Streptosporangiales	Streptosporangiaceae	Microbispora	NA	1.48E-11	OM	Florida	1810.849776	10.82245115	9.15E-05
sq110	Bacteria	Proteobacteria	Gammaproteobacteria	Betaproteobacteriales	Burkholderiaceae	Achromobacter	NA	2.07E-14	OM	New York	4003.484677	11.96704057	5.51E-06
sq110	Bacteria	Proteobacteria	Gammaproteobacteria	Betaproteobacteriales	Burkholderiaceae	Achromobacter	NA	0.005687337	PyOM	New York	30.68793297	4.939599569	5.89E-06
sq110	Bacteria	Proteobacteria	Gammaproteobacteria	Betaproteobacteriales	Burkholderiaceae	Achromobacter	NA	9.23E-05	PyOM	Florida	120.0722928	6.907759472	0.000132576
sq1100	Bacteria	Firmicutes	Bacilli	Bacillales	Planococcaceae	Solibacillus	NA	6.79E-08	PyOM	New York	22.41858171	4.486623105	3.72E-05
sq1100	Bacteria	Firmicutes	Bacilli	Bacillales	Planococcaceae	Solibacillus	NA	6.32E-06	OM	Utah	193.8034828	7.598450687	1.19E-05
sq1103	Bacteria	Firmicutes	Bacilli	Bacillales	Bacillaceae	NA	NA	0.000118583	OM	Utah	3.603859923	1.849542937	0.000153354
sq1104	Bacteria	Acidobacteria	Acidobacteriia	Acidobacteriales	Koribacteraceae	Candidatus Koribacter	uncultured bacterium	0.049605178	OM	Alaska	0.162075278	-2.625264045	0.000370427
sq1105	Bacteria	Planctomycetes	Planctomycetacia	Isosphaerales	Isosphaeraceae	Singulisphaera	NA	7.06E-05	OM	Alaska	0.185658128	-2.429279617	0.000175797
sq1105	Bacteria	Planctomycetes	Planctomycetacia	Isosphaerales	Isosphaeraceae	Singulisphaera	NA	1.36E-10	OM	Florida	0.018596041	-5.748860701	0.000895348
sq11050	Bacteria	Planctomycetes	Planctomycetacia	Pirellulales	Pirellulaceae	uncultured	NA	1.72E-07	PyOM	Florida	0.222563239	-2.167712777	0.000876174
sq1107	Bacteria	Chloroflexi	Chloroflexia	Thermomicrobiales	JG30-KF-CM45	NA	NA	3.61E-18	OM	New York	0.111901268	-3.159701709	0.001345466
sq1108	Bacteria	Verrucomicrobia	Verrucomicrobiae	Chthoniobacterales	Chthoniobacteraceae	Candidatus Udaeobacter	uncultured Prosthecobacter sp.	1.55E-08	OM	New York	0.090631552	-3.4638428	0.00057354
sq1109	Bacteria	Actinobacteria	Thermoleophilia	Solirubrobacterales	67-14	NA	NA	0.007056222	OM	Utah	0.212663975	-2.233352432	0.002175859
sq111	Bacteria	Firmicutes	Bacilli	Bacillales	Alicyclobacillaceae	Tumebacillus	NA	1.52E-08	OM	Alaska	19.59036217	4.292072164	0.000831449
sq11110	Bacteria	Planctomycetes	Phycisphaerae	Tepidisphaerales	WD2101 soil group	uncultured bacterium	uncultured bacterium	0.007590373	PyOM	Florida	0.027100498	-5.205536845	0.00160379
sq1112	Bacteria	Actinobacteria	Thermoleophilia	Solirubrobacterales	Solirubrobacteraceae	uncultured	NA	4.69E-06	OM	Alaska	0.215878847	-2.211706205	0.000793269
sq1116	Bacteria	Acidobacteria	Acidobacteriia	Solibacterales	Solibacteraceae (Subgroup 3)	Candidatus Solibacter	uncultured forest soil bacterium	1.53E-07	PyOM	New York	0.440296141	-1.183453895	0.001550613
sq1116	Bacteria	Acidobacteria	Acidobacteriia	Solibacterales	Solibacteraceae (Subgroup 3)	Candidatus Solibacter	uncultured forest soil bacterium	2.30E-07	OM	New York	0.091469779	-3.450561024	0.001552624
sq1116	Bacteria	Acidobacteria	Acidobacteriia	Solibacterales	Solibacteraceae (Subgroup 3)	Candidatus Solibacter	uncultured forest soil bacterium	0.000832546	OM	Florida	0.009646827	-6.695729791	0.001112665
sq11160	Bacteria	Proteobacteria	Deltaproteobacteria	Bdellovibrionales	Bdellovibrionaceae	Bdellovibrio	uncultured bacterium	0.000431438	PyOM	Florida	0.033161039	-4.914366975	0.001111865
sq1117	Bacteria	Planctomycetes	Phycisphaerae	Tepidisphaerales	WD2101 soil group	Planctomycetales bacterium Ellin7244	Planctomycetales bacterium Ellin7244	9.65E-10	OM	New York	0.088559091	-3.497215783	0.00065456
sq1118	Bacteria	Actinobacteria	Thermoleophilia	Solirubrobacterales	Solirubrobacteraceae	Conexibacter	NA	1.31E-09	OM	New York	0.197830087	-2.337666238	0.001363382
sq112	Bacteria	Proteobacteria	Alphaproteobacteria	Rhizobiales	Xanthobacteraceae	Pseudolabrys	uncultured Pseudolabrys sp.	3.73E-92	OM	New York	0.14190652	-2.816987216	0.014239709
sq112	Bacteria	Proteobacteria	Alphaproteobacteria	Rhizobiales	Xanthobacteraceae	Pseudolabrys	uncultured Pseudolabrys sp.	0.045164345	OM	Utah	0.221152903	-2.176883913	0.000191078
sq112	Bacteria	Proteobacteria	Alphaproteobacteria	Rhizobiales	Xanthobacteraceae	Pseudolabrys	uncultured Pseudolabrys sp.	6.79E-08	PyOM	New York	0.623311284	-0.681975263	0.014344568
sq1121	Bacteria	Actinobacteria	Actinobacteria	Streptomycetales	Streptomycetaceae	Streptomyces	NA	0.001649182	OM	Utah	0.169047558	-2.56449892	0.000900139
sq1121	Bacteria	Actinobacteria	Actinobacteria	Streptomycetales	Streptomycetaceae	Streptomyces	NA	0.00037585	OM	New York	0.159954426	-2.644267185	0.00042191
sq1124	Bacteria	Actinobacteria	Actinobacteria	Propionibacteriales	Nocardioidaceae	Kribbella	NA	7.60E-09	OM	New York	0.170814701	-2.549495953	0.001469165
sq1125	Bacteria	Verrucomicrobia	Verrucomicrobiae	Pedosphaerales	Pedosphaeraceae	uncultured Verrucomicrobia bacterium	uncultured Verrucomicrobia bacterium	1.48E-10	OM	New York	0.22980918	-2.121491668	0.001056911
sq11250	Bacteria	Planctomycetes	Planctomycetacia	Pirellulales	Pirellulaceae	uncultured	NA	0.000348153	PyOM	Florida	0.040828658	-4.61427403	0.000885955
sq11260	Bacteria	Planctomycetes	Planctomycetacia	Gemmatales	Gemmataceae	uncultured	metagenome	0.009622132	PyOM	Florida	0.095268147	-3.391862256	0.003579836
sq1127	Bacteria	Chloroflexi	KD4-96	uncultured bacterium	uncultured bacterium	uncultured bacterium	uncultured bacterium	0.000527306	OM	Utah	0.116611971	-3.100212196	0.003623054
sq1128	Bacteria	Proteobacteria	Alphaproteobacteria	Sphingomonadales	Sphingomonadaceae	NA	NA	0.046369469	OM	Utah	0.239274416	-2.06326195	0.000207482
sq1128	Bacteria	Proteobacteria	Alphaproteobacteria	Sphingomonadales	Sphingomonadaceae	NA	NA	9.94E-11	OM	New York	0.069512944	-3.846574548	0.000644797
sq1129	Bacteria	Actinobacteria	Actinobacteria	Corynebacteriales	Mycobacteriaceae	Mycobacterium	NA	1.83E-15	OM	New York	0.121113529	-3.045568061	0.001250879
sq1131	Bacteria	Firmicutes	Bacilli	Bacillales	Alicyclobacillaceae	Tumebacillus	NA	0.046068301	PyOM	New York	9.697356902	3.277591582	1.75E-05
sq1131	Bacteria	Firmicutes	Bacilli	Bacillales	Alicyclobacillaceae	Tumebacillus	NA	0.019330664	OM	New York	12.92024533	3.691561559	1.23E-05
sq1131	Bacteria	Firmicutes	Bacilli	Bacillales	Alicyclobacillaceae	Tumebacillus	NA	2.52E-05	OM	Florida	0.001773685	-9.139034106	0.003113172
sq1133	Bacteria	Actinobacteria	Actinobacteria	Micrococcales	Micrococcaceae	Arthrobacter	NA	1.03E-16	OM	New York	6.351254351	2.667041547	0.00027504
sq1133	Bacteria	Actinobacteria	Actinobacteria	Micrococcales	Micrococcaceae	Arthrobacter	NA	7.89E-19	PyOM	New York	5.229317062	2.386622546	0.00027291
sq1134	Bacteria	Actinobacteria	Thermoleophilia	Solirubrobacterales	Solirubrobacteraceae	Solirubrobacter	NA	0.000972646	OM	New York	0.050094195	-4.319212766	0.000377124
sq1134	Bacteria	Actinobacteria	Thermoleophilia	Solirubrobacterales	Solirubrobacteraceae	Solirubrobacter	NA	0.000263876	OM	Utah	0.366362548	-1.448656066	0.001267164
sq1136	Bacteria	Actinobacteria	Actinobacteria	Frankiales	Acidothermaceae	Acidothermus	uncultured bacterium	1.45E-10	OM	Florida	0.00572847	-7.447634388	0.002004973
sq11360	Bacteria	Planctomycetes	Planctomycetacia	Isosphaerales	Isosphaeraceae	Aquisphaera	uncultured bacterium	5.18E-08	PyOM	Florida	0.123369881	-3.018937876	0.001942729
sq1138	Bacteria	Proteobacteria	Alphaproteobacteria	Rhizobiales	Xanthobacteraceae	Pseudolabrys	uncultured Pseudolabrys sp.	0.00476193	PyOM	New York	3.558401992	1.831229501	5.91E-05
sq11390	Bacteria	Proteobacteria	Gammaproteobacteria	Betaproteobacteriales	Burkholderiaceae	NA	NA	0.029056854	PyOM	Florida	0.099292723	-3.332168194	0.000829984
sq1141	Bacteria	Bacteroidetes	Bacteroidia	Chitinophagales	Chitinophagaceae	Flavisolibacter	NA	0.010257369	OM	Utah	9.393530934	3.231667554	0.000317767
sq1142	Bacteria	Planctomycetes	Phycisphaerae	Tepidisphaerales	WD2101 soil group	uncultured bacterium	uncultured bacterium	9.01E-20	OM	New York	0.063050529	-3.987347722	0.00158446
sq1143	Bacteria	Proteobacteria	Alphaproteobacteria	Rhizobiales	Hyphomicrobiaceae	Hyphomicrobium	NA	7.79E-15	OM	New York	0.145900457	-2.77694369	0.001180044
sq1144	Bacteria	Proteobacteria	Alphaproteobacteria	Reyranellales	Reyranellaceae	Reyranella	NA	2.06E-09	OM	New York	0.128562544	-2.95945771	0.001113331
sq1147	Bacteria	Acidobacteria	Acidobacteriia	Solibacterales	Solibacteraceae (Subgroup 3)	Bryobacter	NA	1.24E-06	OM	Florida	0.015478736	-6.013568508	0.002165958
sq11470	Bacteria	Firmicutes	Bacilli	Bacillales	Paenibacillaceae	Paenibacillus	NA	3.11E-11	PyOM	Florida	0.134414972	-2.895234251	0.002136669
sq1151	Bacteria	Actinobacteria	Actinobacteria	Micrococcales	Cellulomonadaceae	Cellulomonas	NA	1.61E-06	OM	Utah	13.68091512	3.774092831	0.000198807
sq1152	Bacteria	Proteobacteria	Alphaproteobacteria	Acetobacterales	Acetobacteraceae	NA	NA	0.005202588	OM	Florida	15.25939933	3.931626268	4.33E-05
sq11520	Bacteria	Proteobacteria	Alphaproteobacteria	Caulobacterales	Hyphomonadaceae	NA	NA	1.03E-06	PyOM	Florida	82.56801326	6.367511087	4.35E-05
sq1153	Bacteria	Actinobacteria	Thermoleophilia	Gaiellales	uncultured	uncultured bacterium 5G12	uncultured bacterium 5G12	7.99E-08	OM	New York	0.038523345	-4.698123217	0.00051821
sq1153	Bacteria	Actinobacteria	Thermoleophilia	Gaiellales	uncultured	uncultured bacterium 5G12	uncultured bacterium 5G12	9.80E-06	OM	Florida	0.008553411	-6.869284421	0.000962542
sq11530	Bacteria	Gemmatimonadetes	Gemmatimonadetes	Gemmatimonadales	Gemmatimonadaceae	Gemmatimonas	NA	0.021297903	PyOM	Florida	0.106056573	-3.237094065	0.000944285
sq1154	Bacteria	Chloroflexi	Chloroflexia	Thermomicrobiales	JG30-KF-CM45	uncultured bacterium	uncultured bacterium	1.91E-06	OM	Utah	0.27896353	-1.841851572	0.001944164
sq1158	Bacteria	Actinobacteria	Actinobacteria	Propionibacteriales	Nocardioidaceae	Nocardioides	NA	0.024717193	OM	Utah	0.234123468	-2.094658542	0.001234575
sq1159	Bacteria	Acidobacteria	Acidobacteriia	Subgroup 2	uncultured Acidobacteria bacterium	uncultured Acidobacteria bacterium	uncultured Acidobacteria bacterium	1.74E-06	OM	Alaska	0.0587464	-4.089355744	0.000620668
sq116	Bacteria	Firmicutes	Bacilli	Bacillales	Paenibacillaceae	Paenibacillus	NA	0.000883734	OM	Florida	142.3450047	7.153248055	8.50E-06
sq1160	Bacteria	Chloroflexi	Ktedonobacteria	Ktedonobacterales	Ktedonobacteraceae	HSB OF53-F07	uncultured bacterium	3.01E-13	PyOM	Florida	3445.740594	11.75059838	8.58E-06
sq1163	Bacteria	Firmicutes	Bacilli	Bacillales	Paenibacillaceae	Cohnella	NA	5.83E-08	OM	Florida	348.9303543	8.446795296	8.62E-06
sq1165	Bacteria	Proteobacteria	Alphaproteobacteria	Rhizobiales	uncultured	NA	NA	5.30E-05	OM	Utah	0.269608894	-1.891060005	0.002042388
sq1167	Bacteria	WPS-2	uncultured bacterium	uncultured bacterium	uncultured bacterium	uncultured bacterium	uncultured bacterium	2.06E-10	OM	Florida	0.004210448	-7.891810444	0.002617938
sq11670	Bacteria	Proteobacteria	Alphaproteobacteria	Sphingomonadales	Sphingomonadaceae	Sphingomonas	NA	5.48E-11	PyOM	Florida	0.012054844	-6.374243208	0.002701762
sq1168	Bacteria	Chloroflexi	KD4-96	uncultured Chloroflexi bacterium	uncultured Chloroflexi bacterium	uncultured Chloroflexi bacterium	uncultured Chloroflexi bacterium	0.003873413	OM	Alaska	0.03546477	-4.817469592	0.000463714
sq1169	Bacteria	Planctomycetes	Planctomycetacia	Isosphaerales	Isosphaeraceae	Aquisphaera	uncultured bacterium	2.68E-05	OM	New York	0.215424317	-2.214746988	0.000493948
sq1171	Bacteria	Proteobacteria	Alphaproteobacteria	Rhizobiales	Xanthobacteraceae	NA	NA	0.000241947	OM	Florida	0.013943452	-6.164268396	0.000392938
sq1176	Bacteria	Verrucomicrobia	Verrucomicrobiae	Chthoniobacterales	Chthoniobacteraceae	Chthoniobacter	NA	1.68E-06	OM	Florida	0.004887027	-7.676827181	0.0022501
sq1176	Bacteria	Verrucomicrobia	Verrucomicrobiae	Chthoniobacterales	Chthoniobacteraceae	Chthoniobacter	NA	0.019642858	OM	New York	0.112937542	-3.14640296	0.000294464
sq11760	Bacteria	Planctomycetes	Planctomycetacia	Gemmatales	Gemmataceae	uncultured	NA	2.22E-07	PyOM	Florida	0.006697712	-7.222115898	0.001998258
sq1177	Bacteria	Actinobacteria	Thermoleophilia	Gaiellales	uncultured	bacterium Ellin6517	bacterium Ellin6517	0.000170407	OM	Florida	0.013476956	-6.213361522	0.000766119
sq1177	Bacteria	Actinobacteria	Thermoleophilia	Gaiellales	uncultured	bacterium Ellin6517	bacterium Ellin6517	0.015319703	OM	New York	0.065269656	-3.937443747	0.000184293
sq11770	Bacteria	Chloroflexi	Ktedonobacteria	Ktedonobacterales	JG30-KF-AS9	uncultured soil bacterium	uncultured soil bacterium	1.03E-06	PyOM	Florida	0.091690912	-3.447077438	0.000767398
sq1178	Bacteria	Proteobacteria	Gammaproteobacteria	Betaproteobacteriales	Burkholderiaceae	Noviherbaspirillum	NA	0.000883734	OM	Florida	0.009708427	-6.686546696	0.002355068
sq118	Bacteria	Firmicutes	Bacilli	Bacillales	Paenibacillaceae	Brevibacillus	NA	2.09E-07	OM	Utah	291.5393679	8.1875469	1.17E-05
sq118	Bacteria	Firmicutes	Bacilli	Bacillales	Paenibacillaceae	Brevibacillus	NA	3.89E-13	OM	Florida	220.3482452	7.783641597	3.44E-05
sq118	Bacteria	Firmicutes	Bacilli	Bacillales	Paenibacillaceae	Brevibacillus	NA	6.15E-06	OM	New York	136.6208084	7.094033423	6.10E-06
sq1180	Bacteria	Acidobacteria	Acidobacteriia	Solibacterales	Solibacteraceae (Subgroup 3)	Candidatus Solibacter	uncultured bacterium	1.39E-18	PyOM	Florida	329.9838269	8.366251507	3.44E-05
sq1180	Bacteria	Acidobacteria	Acidobacteriia	Solibacterales	Solibacteraceae (Subgroup 3)	Candidatus Solibacter	uncultured bacterium	0.001990312	OM	Florida	0.004710411	-7.729931403	0.001377387
sq1181	Bacteria	Actinobacteria	Thermoleophilia	Solirubrobacterales	67-14	NA	NA	0.011894258	OM	Utah	0.27259502	-1.875168887	0.001785764
sq1182	Bacteria	Proteobacteria	Deltaproteobacteria	Myxococcales	Polyangiaceae	Pajaroellobacter	uncultured Polyangiaceae bacterium	1.52E-16	OM	Florida	0.02211693	-5.49870504	0.002471563
sq11820	Bacteria	Chloroflexi	Ktedonobacteria	C0119	uncultured bacterium	uncultured bacterium	uncultured bacterium	3.24E-08	PyOM	Florida	0.046553564	-4.424964584	0.00547202
sq1184	Bacteria	Bacteroidetes	Bacteroidia	Chitinophagales	Chitinophagaceae	Segetibacter	uncultured bacterium	0.00915703	OM	Utah	0.205920463	-2.279840895	0.000813637
sq1185	Bacteria	Verrucomicrobia	Verrucomicrobiae	Chthoniobacterales	Chthoniobacteraceae	Chthoniobacter	uncultured bacterium	0.000114931	OM	Utah	12.67961049	3.664438523	0.000296562
sq1185	Bacteria	Verrucomicrobia	Verrucomicrobiae	Chthoniobacterales	Chthoniobacteraceae	Chthoniobacter	uncultured bacterium	3.07E-07	OM	New York	61.92972399	5.952560111	1.09E-05
sq1189	Bacteria	Actinobacteria	Actinobacteria	Propionibacteriales	Nocardioidaceae	Nocardioides	NA	1.11E-09	OM	New York	9.679072089	3.274868746	9.06E-05
sq1189	Bacteria	Actinobacteria	Actinobacteria	Propionibacteriales	Nocardioidaceae	Nocardioides	NA	3.44E-05	PyOM	New York	4.163342405	2.057742215	9.08E-05
sq119	Bacteria	Proteobacteria	Alphaproteobacteria	Rhizobiales	Xanthobacteraceae	NA	NA	8.74E-06	OM	Alaska	0.004870261	-7.681785132	0.013680865
sq119	Bacteria	Proteobacteria	Alphaproteobacteria	Rhizobiales	Xanthobacteraceae	NA	NA	0.00887587	OM	Utah	0.313962703	-1.671334911	0.000250339
sq1190	Bacteria	Proteobacteria	Gammaproteobacteria	Betaproteobacteriales	Nitrosomonadaceae	MND1	NA	5.22E-10	OM	Utah	0.244973062	-2.029304978	0.001900993
sq1192	Bacteria	Proteobacteria	Gammaproteobacteria	Betaproteobacteriales	A21b	NA	NA	0.009112777	OM	Alaska	0.143448057	-2.801399667	0.000450094
sq1195	Bacteria	Actinobacteria	Thermoleophilia	Solirubrobacterales	Solirubrobacteraceae	Solirubrobacter	NA	0.035790243	OM	Utah	0.403748312	-1.308471866	0.001462527
sq1196	Bacteria	Chloroflexi	Gitt-GS-136	uncultured bacterium	uncultured bacterium	uncultured bacterium	uncultured bacterium	0.000651089	OM	Utah	0.180196446	-2.472357538	0.002507935
sq1197	Bacteria	Cyanobacteria	Melainabacteria	Vampirovibrionales	uncultured soil bacterium	uncultured soil bacterium	uncultured soil bacterium	0.004760975	OM	New York	0.399687235	-1.323056597	0.000492194
sq1198	Bacteria	Actinobacteria	Actinobacteria	Frankiales	Acidothermaceae	Acidothermus	uncultured actinobacterium	1.83E-07	OM	Florida	0.08674234	-3.527119833	0.001752415
sq1199	Bacteria	Proteobacteria	Gammaproteobacteria	Betaproteobacteriales	Burkholderiaceae	NA	NA	0.004602855	OM	Florida	0.025551034	-5.290474535	0.000215779
sq1199	Bacteria	Proteobacteria	Gammaproteobacteria	Betaproteobacteriales	Burkholderiaceae	NA	NA	0.02016142	OM	Hawaii	12.55319569	3.649982776	0.000131582
sq120	Bacteria	Firmicutes	Clostridia	Clostridiales	Clostridiaceae 1	Clostridium sensu stricto 13	NA	0.000415668	PyOM	Florida	0.1118202	-3.16074727	0.000335437
sq120	Bacteria	Firmicutes	Clostridia	Clostridiales	Clostridiaceae 1	Clostridium sensu stricto 13	NA	1.97E-05	OM	New York	0.199793138	-2.323421059	0.000629569
sq1200	Bacteria	Proteobacteria	Gammaproteobacteria	Betaproteobacteriales	A21b	uncultured Rhodocyclaceae bacterium	uncultured Rhodocyclaceae bacterium	4.79E-12	OM	New York	0.053686388	-4.219299856	0.000976136
sq1200	Bacteria	Proteobacteria	Gammaproteobacteria	Betaproteobacteriales	A21b	uncultured Rhodocyclaceae bacterium	uncultured Rhodocyclaceae bacterium	0.017825312	OM	Alaska	0.128823511	-2.95653218	0.000309637
sq1203	Bacteria	Acidobacteria	Blastocatellia (Subgroup 4)	Blastocatellales	Blastocatellaceae	uncultured	uncultured Acidobacteria bacterium	0.000569519	OM	Utah	0.239676498	-2.060839645	0.001229916
sq1204	Bacteria	Actinobacteria	Thermoleophilia	Solirubrobacterales	67-14	metagenome	metagenome	0.00847722	OM	New York	0.368738976	-1.439328178	0.000678535
sq1204	Bacteria	Actinobacteria	Thermoleophilia	Solirubrobacterales	67-14	metagenome	metagenome	0.000428717	PyOM	New York	2.548879576	1.349863214	0.000680519
sq12050	Bacteria	Acidobacteria	Subgroup 6	uncultured Acidobacteria bacterium	uncultured Acidobacteria bacterium	uncultured Acidobacteria bacterium	uncultured Acidobacteria bacterium	0.000152443	PyOM	Florida	0.005815458	-7.425891375	0.006956362
sq1206	Bacteria	Actinobacteria	Thermoleophilia	Solirubrobacterales	Solirubrobacteraceae	NA	NA	1.12E-06	OM	Utah	0.373005259	-1.422732123	0.001603133
sq1209	Bacteria	Actinobacteria	Actinobacteria	Micrococcales	Promicromonosporaceae	Promicromonospora	NA	0.004361227	OM	Utah	6.926072507	2.792037491	0.000222713
sq121	Bacteria	Actinobacteria	Actinobacteria	Micromonosporales	Micromonosporaceae	Micromonospora	NA	0.019594464	OM	Florida	25.18642401	4.654574396	0.000136221
sq1210	Bacteria	Proteobacteria	Alphaproteobacteria	Rhizobiales	Rhizobiaceae	Allorhizobium-Neorhizobium-Pararhizobium-Rhizobium	NA	1.32E-06	PyOM	Florida	287.1992331	8.165908086	0.00014101
sq1211	Bacteria	Proteobacteria	Alphaproteobacteria	Caulobacterales	Caulobacteraceae	uncultured	uncultured Caulobacter sp.	1.38E-26	OM	New York	92.04454316	6.524260289	3.71E-05
sq1212	Bacteria	Proteobacteria	Gammaproteobacteria	Steroidobacterales	Steroidobacteraceae	Steroidobacter	NA	0.03556504	PyOM	New York	2.293521283	1.197564295	0.000272599
sq1212	Bacteria	Proteobacteria	Gammaproteobacteria	Steroidobacterales	Steroidobacteraceae	Steroidobacter	NA	2.27E-10	OM	New York	5.684578208	2.507053306	0.000265331
sq1214	Bacteria	Actinobacteria	Actinobacteria	Frankiales	Acidothermaceae	Acidothermus	uncultured bacterium	1.41E-07	OM	Florida	0.023010294	-5.441576764	0.002633328
sq12140	Bacteria	Bacteroidetes	Bacteroidia	Cytophagales	Cytophagaceae	Cytophaga	uncultured Bacteroidetes bacterium	3.18E-07	PyOM	Florida	0.157516398	-2.666426072	0.002664273
sq1217	Bacteria	Gemmatimonadetes	Gemmatimonadetes	Gemmatimonadales	Gemmatimonadaceae	Gemmatimonas	NA	1.71E-09	PyOM	New York	0.293833129	-1.76693103	0.003621366
sq1217	Bacteria	Gemmatimonadetes	Gemmatimonadetes	Gemmatimonadales	Gemmatimonadaceae	Gemmatimonas	NA	3.61E-24	OM	New York	0.017058622	-5.873355116	0.002775775
sq1220	Bacteria	Verrucomicrobia	Verrucomicrobiae	Chthoniobacterales	Chthoniobacteraceae	Candidatus Udaeobacter	NA	0.011376056	OM	Alaska	0.132808126	-2.912584671	0.000428099
sq1223	Bacteria	Actinobacteria	Actinobacteria	Propionibacteriales	Nocardioidaceae	Marmoricola	uncultured Nocardioides sp.	0.037427379	OM	Utah	0.378986136	-1.39978302	0.001424441
sq1224	Bacteria	Planctomycetes	Phycisphaerae	Tepidisphaerales	WD2101 soil group	NA	NA	7.03E-11	OM	New York	0.066369992	-3.913325096	0.000780504
sq1226	Archaea	Thaumarchaeota	Group 1.1c	uncultured crenarchaeote	uncultured crenarchaeote	uncultured crenarchaeote	uncultured crenarchaeote	1.08E-06	OM	Alaska	0.095188449	-3.393069668	0.000384345
sq1228	Bacteria	Planctomycetes	Planctomycetacia	Isosphaerales	Isosphaeraceae	Aquisphaera	uncultured Singulisphaera sp.	0.000100812	OM	Alaska	0.091989204	-3.44239163	0.00032357
sq12280	Bacteria	Proteobacteria	Gammaproteobacteria	Betaproteobacteriales	Burkholderiaceae	NA	NA	0.037571143	PyOM	Florida	0.249815731	-2.00106377	0.000185762
sq123	Bacteria	Proteobacteria	Alphaproteobacteria	Rhizobiales	Xanthobacteraceae	uncultured	NA	9.79E-09	OM	Florida	0.041363431	-4.595500337	0.001375996
sq123	Bacteria	Proteobacteria	Alphaproteobacteria	Rhizobiales	Xanthobacteraceae	uncultured	NA	0.036542754	PyOM	New York	0.748709781	-0.417521493	0.002976306
sq123	Bacteria	Proteobacteria	Alphaproteobacteria	Rhizobiales	Xanthobacteraceae	uncultured	NA	1.18E-29	OM	New York	0.093452981	-3.419615503	0.002878293
sq1231	Bacteria	Proteobacteria	Deltaproteobacteria	Myxococcales	Haliangiaceae	Haliangium	NA	0.000263921	OM	Florida	0.04699968	-4.411205252	0.000236036
sq1231	Bacteria	Proteobacteria	Deltaproteobacteria	Myxococcales	Haliangiaceae	Haliangium	NA	0.000629546	PyOM	New York	2.895868281	1.533995983	0.000755478
sq1231	Bacteria	Proteobacteria	Deltaproteobacteria	Myxococcales	Haliangiaceae	Haliangium	NA	1.48E-06	OM	New York	4.164149663	2.058021921	0.000455463
sq1232	Bacteria	Proteobacteria	Alphaproteobacteria	Tistrellales	Geminicoccaceae	uncultured	uncultured Rhodospirillales bacterium	0.047968356	OM	Utah	0.298358007	-1.744883601	0.002324485
sq1233	Bacteria	Verrucomicrobia	Verrucomicrobiae	Chthoniobacterales	Chthoniobacteraceae	Chthoniobacter	uncultured bacterium	2.05E-05	PyOM	New York	4.226280845	2.079388641	0.000130515
sq1233	Bacteria	Verrucomicrobia	Verrucomicrobiae	Chthoniobacterales	Chthoniobacteraceae	Chthoniobacter	uncultured bacterium	3.61E-24	OM	New York	23.62559348	4.562278666	0.000136831
sq1234	Bacteria	Proteobacteria	Alphaproteobacteria	Rhizobiales	Xanthobacteraceae	Rhodoplanes	NA	0.002756229	OM	Hawaii	0.344314519	-1.538201076	0.001539827
sq1236	Bacteria	Proteobacteria	Alphaproteobacteria	Rhizobiales	Methyloligellaceae	uncultured	NA	1.65E-07	OM	New York	0.151587988	-2.721772662	0.000918301
sq1239	Bacteria	Actinobacteria	Actinobacteria	Kineosporiales	Kineosporiaceae	NA	NA	4.49E-05	OM	New York	0.043109229	-4.535859419	0.001106031
sq1241	Bacteria	Proteobacteria	Alphaproteobacteria	Rhizobiales	Rhizobiaceae	Mesorhizobium	NA	0.010608972	OM	Utah	0.58131744	-0.782601903	0.001309307
sq1243	Bacteria	Actinobacteria	Actinobacteria	Frankiales	Geodermatophilaceae	Geodermatophilus	uncultured bacterium	2.91E-06	OM	Utah	0.161371603	-2.631541371	0.001749037
sq1248	Bacteria	Planctomycetes	Planctomycetacia	Gemmatales	Gemmataceae	uncultured	uncultured bacterium	0.001559978	OM	New York	0.232173538	-2.106724543	0.001101238
sq125	Bacteria	Firmicutes	Bacilli	Bacillales	Alicyclobacillaceae	Tumebacillus	uncultured bacterium	8.87E-25	PyOM	New York	0.190558044	-2.391697586	0.003349667
sq125	Bacteria	Firmicutes	Bacilli	Bacillales	Alicyclobacillaceae	Tumebacillus	uncultured bacterium	6.44E-28	OM	New York	0.024653689	-5.342052642	0.003466963
sq1250	Bacteria	Acidobacteria	Acidobacteriia	Acidobacteriales	Acidobacteriaceae (Subgroup 1)	Acidicapsa	Acidicapsa sp. CE1	7.06E-05	OM	Alaska	0.015309305	-6.029447372	0.000845287
sq1252	Bacteria	Verrucomicrobia	Verrucomicrobiae	Chthoniobacterales	Xiphinematobacteraceae	Candidatus Xiphinematobacter	NA	1.96E-12	OM	Florida	0.021172484	-5.561665653	0.003114357
sq12520	Bacteria	Actinobacteria	Actinobacteria	Micromonosporales	Micromonosporaceae	NA	NA	0.049872393	PyOM	Florida	0.229018214	-2.126465755	0.003193932
sq1254	Bacteria	Actinobacteria	Thermoleophilia	Solirubrobacterales	Solirubrobacteraceae	Conexibacter	uncultured bacterium	2.08E-13	OM	Florida	0.051597261	-4.27656171	0.000922912
sq12540	Bacteria	Proteobacteria	Alphaproteobacteria	Elsterales	uncultured	NA	NA	0.000896433	PyOM	Florida	0.278002005	-1.846832808	0.000923094
sq1255	Bacteria	Chloroflexi	Ktedonobacteria	C0119	uncultured soil bacterium	uncultured soil bacterium	uncultured soil bacterium	0.003274729	OM	Utah	0.248431358	-2.009080809	0.001168278
sq1256	Bacteria	Proteobacteria	Alphaproteobacteria	Tistrellales	Geminicoccaceae	uncultured	uncultured alpha proteobacterium	0.0007951	OM	Utah	0.30297903	-1.722710148	0.001680052
sq1259	Bacteria	Actinobacteria	Thermoleophilia	Solirubrobacterales	Solirubrobacteraceae	Conexibacter	uncultured bacterium	1.52E-30	OM	Florida	0.037625124	-4.732159852	0.002041738
sq12590	Bacteria	Acidobacteria	Acidobacteriia	Solibacterales	Solibacteraceae (Subgroup 3)	Candidatus Solibacter	uncultured bacterium 89	9.69E-13	PyOM	Florida	0.199486729	-2.32563532	0.002038444
sq126	Bacteria	Proteobacteria	Alphaproteobacteria	Caulobacterales	Caulobacteraceae	NA	NA	5.60E-09	OM	Alaska	0.003182049	-8.295828447	0.00518107
sq126	Bacteria	Proteobacteria	Alphaproteobacteria	Caulobacterales	Caulobacteraceae	NA	NA	0.000521926	OM	Florida	0.014951448	-6.063570959	0.002349924
sq1260	Bacteria	Proteobacteria	Deltaproteobacteria	Myxococcales	Haliangiaceae	Haliangium	NA	5.47E-10	OM	New York	0.122716747	-3.026595947	0.001262965
sq1268	Bacteria	Verrucomicrobia	Verrucomicrobiae	Chthoniobacterales	Chthoniobacteraceae	Chthoniobacter	uncultured bacterium	0.000541056	PyOM	New York	1.975031258	0.981875486	0.00049644
sq127	Bacteria	Actinobacteria	Actinobacteria	Micrococcales	Intrasporangiaceae	Phycicoccus	NA	4.19E-32	PyOM	New York	4.828731536	2.271644256	0.003623615
sq1270	Bacteria	Chloroflexi	TK10	uncultured bacterium	uncultured bacterium	uncultured bacterium	uncultured bacterium	1.21E-13	OM	Florida	0.030053661	-5.056315455	0.003645385
sq12700	Bacteria	Chloroflexi	JG30-KF-CM66	uncultured Caldilinea sp.	uncultured Caldilinea sp.	uncultured Caldilinea sp.	uncultured Caldilinea sp.	0.00016078	PyOM	Florida	0.163778803	-2.610179449	0.003703693
sq1271	Bacteria	Proteobacteria	Alphaproteobacteria	Rhodospirillales	uncultured	uncultured bacterium	uncultured bacterium	3.87E-08	OM	New York	0.179403315	-2.478721544	0.001412251
sq1277	Bacteria	Acidobacteria	Acidobacteriia	Acidobacteriales	uncultured	NA	NA	1.23E-06	OM	Alaska	0.085797651	-3.542918038	0.000382291
sq12770	Bacteria	Firmicutes	Clostridia	Clostridiales	Clostridiaceae 1	uncultured	Clostridium sp. SW003	7.55E-05	PyOM	Florida	0.032890535	-4.926183727	0.000481307
sq128	Bacteria	Proteobacteria	Gammaproteobacteria	Betaproteobacteriales	SC-I-84	uncultured bacterium	uncultured bacterium	1.32E-05	OM	New York	0.034489285	-4.857707985	0.000379267
sq1280	Bacteria	Bacteroidetes	Bacteroidia	Chitinophagales	Chitinophagaceae	Flavisolibacter	NA	9.18E-05	OM	Utah	8.333519371	3.058925896	0.000267924
sq1281	Bacteria	Actinobacteria	Thermoleophilia	Solirubrobacterales	67-14	NA	NA	0.009690172	PyOM	New York	0.247231679	-2.016064483	0.003977656
sq1281	Bacteria	Actinobacteria	Thermoleophilia	Solirubrobacterales	67-14	NA	NA	0.026103571	OM	New York	0.018905775	-5.725029214	0.003007488
sq1282	Bacteria	Actinobacteria	Thermoleophilia	Solirubrobacterales	Solirubrobacteraceae	NA	NA	7.86E-05	OM	Utah	0.291320525	-1.779320746	0.001730008
sq1283	Bacteria	Actinobacteria	Actinobacteria	Streptomycetales	Streptomycetaceae	Kitasatospora	NA	0.000162047	OM	Florida	0.022374084	-5.482027569	0.000736872
sq1283	Bacteria	Actinobacteria	Actinobacteria	Streptomycetales	Streptomycetaceae	Kitasatospora	NA	0.006538573	OM	New York	0.268560351	-1.896681769	0.000188617
sq1285	Bacteria	Firmicutes	Bacilli	Bacillales	Bacillaceae	Bacillus	NA	2.51E-10	OM	New York	0.25538905	-1.969231423	0.000818965
sq1286	Bacteria	Planctomycetes	Phycisphaerae	Tepidisphaerales	WD2101 soil group	NA	NA	0.00033651	PyOM	New York	2.294983711	1.198483914	0.00040632
sq1288	Bacteria	Proteobacteria	Gammaproteobacteria	Betaproteobacteriales	Burkholderiaceae	Cupriavidus	NA	5.39E-05	OM	New York	190.0203582	7.570010183	1.69E-05
sq1288	Bacteria	Proteobacteria	Gammaproteobacteria	Betaproteobacteriales	Burkholderiaceae	Cupriavidus	NA	0.005687337	PyOM	New York	39.68102256	5.310377299	1.23E-05
sq1289	Bacteria	Proteobacteria	Gammaproteobacteria	Betaproteobacteriales	Burkholderiaceae	NA	NA	1.39E-10	OM	Utah	0.076224528	-3.713600886	0.002393578
sq129	Bacteria	Actinobacteria	Actinobacteria	Streptosporangiales	Streptosporangiaceae	Nonomuraea	NA	7.17E-34	OM	New York	13.52462498	3.757516686	0.001761826
sq129	Bacteria	Actinobacteria	Actinobacteria	Streptosporangiales	Streptosporangiaceae	Nonomuraea	NA	0.022736286	OM	Florida	26.07828726	4.704777216	6.07E-05
sq129	Bacteria	Actinobacteria	Actinobacteria	Streptosporangiales	Streptosporangiaceae	Nonomuraea	NA	1.54E-11	OM	Utah	35.16947508	5.136251897	0.000110301
sq1291	Bacteria	Chloroflexi	Ktedonobacteria	Ktedonobacterales	JG30-KF-AS9	uncultured bacterium	uncultured bacterium	0.012592103	OM	Florida	0.033649439	-4.89327372	0.000488435
sq1295	Bacteria	Actinobacteria	Actinobacteria	Propionibacteriales	Nocardioidaceae	Marmoricola	uncultured Nocardioides sp.	2.87E-06	OM	Utah	0.292868107	-1.771677	0.001860869
sq1296	Bacteria	Proteobacteria	Alphaproteobacteria	Rhizobiales	Methyloligellaceae	uncultured	uncultured Rhodobiaceae bacterium	0.007131767	OM	Alaska	0.231027792	-2.11386168	0.000693987
sq1297	Bacteria	Firmicutes	Clostridia	Clostridiales	Ruminococcaceae	Ruminiclostridium 1	NA	2.62E-08	OM	New York	747.9695015	9.546835635	4.88E-06
sq1298	Bacteria	Actinobacteria	Actinobacteria	Frankiales	Geodermatophilaceae	Geodermatophilus	uncultured bacterium	0.001903954	OM	Utah	0.472178723	-1.082595061	0.000873985
sq1299	Bacteria	Proteobacteria	Alphaproteobacteria	Tistrellales	Geminicoccaceae	uncultured	uncultured Rhodospirillales bacterium	3.76E-06	OM	Utah	0.208001627	-2.265333284	0.002240479
sq13	Bacteria	Firmicutes	Bacilli	Bacillales	Bacillaceae	Bacillus	NA	2.07E-26	OM	New York	269.1998613	8.072533856	4.92E-05
sq130	Bacteria	Firmicutes	Bacilli	Bacillales	Bacillaceae	Bacillus	NA	2.06E-35	OM	New York	0.212939716	-2.231483039	0.01066927
sq1301	Bacteria	Actinobacteria	Actinobacteria	Frankiales	uncultured	uncultured actinobacterium	uncultured actinobacterium	6.50E-05	OM	Florida	0.041110021	-4.604366093	0.000470573
sq1301	Bacteria	Actinobacteria	Actinobacteria	Frankiales	uncultured	uncultured actinobacterium	uncultured actinobacterium	2.70E-08	OM	New York	0.213168286	-2.229935278	0.000575613
sq13010	Bacteria	Planctomycetes	Planctomycetacia	Isosphaerales	Isosphaeraceae	uncultured	uncultured Isosphaera sp.	0.000110019	PyOM	Florida	0.163047741	-2.616633641	0.000442231
sq1305	Bacteria	Proteobacteria	Deltaproteobacteria	Myxococcales	Polyangiaceae	Pajaroellobacter	NA	0.006466494	OM	Florida	5.468808231	2.451226474	0.000180337
sq131	Bacteria	Proteobacteria	Alphaproteobacteria	Azospirillales	Azospirillaceae	Azospirillum	NA	2.43E-19	OM	New York	218.1506023	7.769180647	0.000177752
sq131	Bacteria	Proteobacteria	Alphaproteobacteria	Azospirillales	Azospirillaceae	Azospirillum	NA	3.66E-05	PyOM	New York	4.505261805	2.171610945	0.000152884
sq1310	Bacteria	Firmicutes	Bacilli	Bacillales	Paenibacillaceae	Paenibacillus	NA	1.14E-06	OM	Florida	78.01572035	6.285692955	1.72E-05
sq13100	Bacteria	Planctomycetes	Planctomycetacia	Gemmatales	Gemmataceae	uncultured	NA	1.29E-07	PyOM	Florida	82.67422774	6.369365759	1.73E-05
sq1311	Bacteria	Actinobacteria	Acidimicrobiia	Microtrichales	uncultured	uncultured bacterium	uncultured bacterium	0.007745447	OM	Utah	0.267720535	-1.90120029	0.001837494
sq1316	Bacteria	Firmicutes	Bacilli	Bacillales	Bacillaceae	Bacillus	NA	2.91E-06	OM	Utah	168.7195731	7.39848354	1.21E-05
sq132	Bacteria	Verrucomicrobia	Verrucomicrobiae	Chthoniobacterales	Chthoniobacteraceae	Candidatus Udaeobacter	uncultured Spartobacteria bacterium	1.41E-07	OM	Florida	0.025402906	-5.298862619	0.005490388
sq132	Bacteria	Verrucomicrobia	Verrucomicrobiae	Chthoniobacterales	Chthoniobacteraceae	Candidatus Udaeobacter	uncultured Spartobacteria bacterium	1.42E-06	OM	New York	0.087608784	-3.512780665	0.00035701
sq1320	Bacteria	Actinobacteria	Thermoleophilia	Gaiellales	uncultured	NA	NA	0.003739341	PyOM	Florida	0.164019365	-2.608061936	0.006229619
sq1320	Bacteria	Actinobacteria	Thermoleophilia	Gaiellales	uncultured	NA	NA	9.13E-08	OM	Utah	0.273719375	-1.869230538	0.001869198
sq1322	Bacteria	Proteobacteria	Gammaproteobacteria	Steroidobacterales	Steroidobacteraceae	Steroidobacter	NA	2.13E-05	OM	Utah	16.37034098	4.033012467	0.000181353
sq1327	Bacteria	Proteobacteria	Alphaproteobacteria	Acetobacterales	Acetobacteraceae	NA	NA	3.89E-13	OM	Florida	0.076194513	-3.714169077	0.001414084
sq133	Bacteria	Verrucomicrobia	Verrucomicrobiae	Chthoniobacterales	Chthoniobacteraceae	Candidatus Udaeobacter	NA	2.05E-45	OM	New York	0.078030042	-3.679826508	0.003846675
sq133	Bacteria	Verrucomicrobia	Verrucomicrobiae	Chthoniobacterales	Chthoniobacteraceae	Candidatus Udaeobacter	NA	5.52E-05	OM	Alaska	0.046420075	-4.429107327	0.001722592
sq133	Bacteria	Verrucomicrobia	Verrucomicrobiae	Chthoniobacterales	Chthoniobacteraceae	Candidatus Udaeobacter	NA	0.004391259	OM	Utah	0.208419575	-2.262437313	0.001815897
sq1330	Bacteria	Planctomycetes	Phycisphaerae	Tepidisphaerales	WD2101 soil group	NA	NA	0.000131526	OM	Utah	0.558358038	-0.840737572	0.001834142
sq1331	Bacteria	Gemmatimonadetes	Gemmatimonadetes	Gemmatimonadales	Gemmatimonadaceae	uncultured	uncultured Gemmatimonadetes bacterium	0.00915703	OM	Utah	0.242334999	-2.044925315	0.001586539
sq1334	Bacteria	Proteobacteria	Deltaproteobacteria	Myxococcales	Vulgatibacteraceae	Vulgatibacter	uncultured bacterium	1.62E-16	OM	New York	179.9948849	7.491812098	1.71E-05
sq1334	Bacteria	Proteobacteria	Deltaproteobacteria	Myxococcales	Vulgatibacteraceae	Vulgatibacter	uncultured bacterium	2.57E-06	PyOM	New York	36.62280753	5.194670488	1.71E-05
sq1339	Bacteria	Actinobacteria	Actinobacteria	Propionibacteriales	Nocardioidaceae	Nocardioides	NA	0.000298642	OM	Utah	0.224107531	-2.157736966	0.001102465
sq134	Bacteria	Firmicutes	Bacilli	Bacillales	Alicyclobacillaceae	Tumebacillus	NA	0.0188165	OM	Florida	0.01438483	-6.119308	0.026123006
sq134	Bacteria	Firmicutes	Bacilli	Bacillales	Alicyclobacillaceae	Tumebacillus	NA	0.018375097	OM	New York	2.977566007	1.57413349	0.004663413
sq1342	Bacteria	Planctomycetes	Planctomycetacia	Gemmatales	Gemmataceae	Gemmata	uncultured Planctomycetaceae bacterium	0.00119668	PyOM	New York	2.449642501	1.292571218	0.000574821
sq1342	Bacteria	Planctomycetes	Planctomycetacia	Gemmatales	Gemmataceae	Gemmata	uncultured Planctomycetaceae bacterium	0.045504346	OM	New York	2.551358651	1.351265717	0.000608392
sq1347	Bacteria	BRC1	uncultured bacterium	uncultured bacterium	uncultured bacterium	uncultured bacterium	uncultured bacterium	7.23E-06	OM	New York	28.5868835	4.837281443	2.74E-05
sq1347	Bacteria	BRC1	uncultured bacterium	uncultured bacterium	uncultured bacterium	uncultured bacterium	uncultured bacterium	1.91E-12	PyOM	New York	124.9023748	6.964657097	2.70E-05
sq1348	Bacteria	Acidobacteria	Acidobacteriia	Acidobacteriales	uncultured	uncultured bacterium	uncultured bacterium	0.032404149	OM	Florida	0.06770887	-3.884511358	0.000499305
sq1349	Bacteria	Chloroflexi	Chloroflexia	Thermomicrobiales	JG30-KF-CM45	uncultured Thermomicrobia bacterium	uncultured Thermomicrobia bacterium	0.001381031	OM	Utah	0.130844195	-2.934078175	0.003134778
sq135	Bacteria	Firmicutes	Bacilli	Bacillales	Planococcaceae	NA	NA	1.87E-25	OM	New York	35.34465294	5.143420071	0.000142826
sq135	Bacteria	Firmicutes	Bacilli	Bacillales	Planococcaceae	NA	NA	3.83E-41	PyOM	New York	79.35015497	6.310161135	0.000148587
sq1353	Bacteria	Actinobacteria	Actinobacteria	Pseudonocardiales	Pseudonocardiaceae	Actinomycetospora	uncultured bacterium	0.00011962	OM	New York	0.254562692	-1.973907096	0.000334214
sq1353	Bacteria	Actinobacteria	Actinobacteria	Pseudonocardiales	Pseudonocardiaceae	Actinomycetospora	uncultured bacterium	0.011824783	OM	Utah	0.288296885	-1.794372848	0.000434297
sq1353	Bacteria	Actinobacteria	Actinobacteria	Pseudonocardiales	Pseudonocardiaceae	Actinomycetospora	uncultured bacterium	1.59E-08	OM	Florida	0.043366713	-4.527268107	0.000634638
sq1356	Bacteria	Proteobacteria	Alphaproteobacteria	Azospirillales	Azospirillaceae	Azospirillum	NA	0.00887587	OM	Utah	104.1517307	6.702543002	3.86E-05
sq136	Bacteria	Proteobacteria	Alphaproteobacteria	Rhizobiales	Xanthobacteraceae	Pseudolabrys	NA	4.55E-29	OM	New York	0.099296997	-3.332106099	0.003361046
sq136	Bacteria	Proteobacteria	Alphaproteobacteria	Rhizobiales	Xanthobacteraceae	Pseudolabrys	NA	0.00498183	OM	Alaska	0.130873747	-2.933752365	0.000153059
sq1361	Bacteria	Proteobacteria	Alphaproteobacteria	Elsterales	uncultured	uncultured bacterium	uncultured bacterium	8.31E-14	OM	Florida	0.022799269	-5.454868612	0.002404568
sq1363	Bacteria	Planctomycetes	Planctomycetacia	Isosphaerales	Isosphaeraceae	Singulisphaera	uncultured Planctomycetaceae bacterium	0.030713412	OM	New York	0.208708404	-2.260439403	0.000265365
sq1363	Bacteria	Planctomycetes	Planctomycetacia	Isosphaerales	Isosphaeraceae	Singulisphaera	uncultured Planctomycetaceae bacterium	2.75E-07	OM	Florida	0.003365723	-8.214867845	0.001633969
sq13630	Bacteria	Planctomycetes	Planctomycetacia	Isosphaerales	Isosphaeraceae	Candidatus Nostocoida	uncultured soil bacterium	0.000171621	PyOM	Florida	0.142479378	-2.81117497	0.001712727
sq1365	Bacteria	Proteobacteria	Alphaproteobacteria	Rhizobiales	Xanthobacteraceae	uncultured	NA	0.000160672	OM	New York	0.092052987	-3.441391659	0.000202486
sq1366	Bacteria	Verrucomicrobia	Verrucomicrobiae	Chthoniobacterales	Chthoniobacteraceae	Chthoniobacter	NA	5.49E-20	OM	New York	48.66167737	5.604714146	3.93E-05
sq1367	Bacteria	Proteobacteria	Deltaproteobacteria	Myxococcales	Vulgatibacteraceae	Vulgatibacter	uncultured compost bacterium	3.02E-09	OM	New York	549.8403078	9.102868862	5.90E-06
sq1367	Bacteria	Proteobacteria	Deltaproteobacteria	Myxococcales	Vulgatibacteraceae	Vulgatibacter	uncultured compost bacterium	0.000187224	PyOM	New York	114.3864836	6.837772777	6.03E-06
sq1371	Bacteria	Firmicutes	Bacilli	Bacillales	Alicyclobacillaceae	Tumebacillus	NA	0.001648812	OM	New York	0.140345258	-2.832947772	0.000296664
sq1371	Bacteria	Firmicutes	Bacilli	Bacillales	Alicyclobacillaceae	Tumebacillus	NA	9.29E-05	PyOM	New York	8.609036543	3.105851791	0.000299723
sq1373	Bacteria	Gemmatimonadetes	Gemmatimonadetes	Gemmatimonadales	Gemmatimonadaceae	Gemmatirosa	uncultured bacterium	6.19E-05	OM	Utah	0.280189466	-1.835525376	0.001079551
sq1376	Bacteria	Proteobacteria	Alphaproteobacteria	Elsterales	uncultured	uncultured Stella sp.	uncultured Stella sp.	0.005079351	OM	Florida	0.042253808	-4.564774834	0.002380572
sq1377	Bacteria	Actinobacteria	Actinobacteria	Propionibacteriales	Nocardioidaceae	NA	NA	1.78E-06	OM	Utah	0.224899302	-2.15264891	0.001414112
sq138	Bacteria	Firmicutes	Bacilli	Bacillales	Alicyclobacillaceae	Alicyclobacillus	NA	7.90E-19	OM	Alaska	20.97416747	4.390541642	0.000785749
sq1383	Bacteria	Proteobacteria	Alphaproteobacteria	Caulobacterales	Caulobacteraceae	uncultured	NA	0.042956132	OM	Florida	0.064376128	-3.957330376	8.49E-05
sq1388	Bacteria	Planctomycetes	Phycisphaerae	Tepidisphaerales	WD2101 soil group	uncultured bacterium	uncultured bacterium	0.000345452	OM	Utah	0.22637367	-2.14322193	0.002389388
sq139	Bacteria	Proteobacteria	Alphaproteobacteria	Rhizobiales	Beijerinckiaceae	Microvirga	NA	7.68E-08	OM	Utah	3.644970001	1.865906941	0.002572692
sq139	Bacteria	Proteobacteria	Alphaproteobacteria	Rhizobiales	Beijerinckiaceae	Microvirga	NA	1.81E-06	PyOM	New York	51.98464648	5.700013685	1.18E-05
sq139	Bacteria	Proteobacteria	Alphaproteobacteria	Rhizobiales	Beijerinckiaceae	Microvirga	NA	5.58E-16	OM	New York	443.392363	8.792440111	1.15E-05
sq1391	Bacteria	Firmicutes	Bacilli	Bacillales	Paenibacillaceae	Paenibacillus	Paenibacillus alginolyticus	0.01624481	OM	New York	0.291097928	-1.780423525	0.000231706
sq1391	Bacteria	Firmicutes	Bacilli	Bacillales	Paenibacillaceae	Paenibacillus	Paenibacillus alginolyticus	0.010257369	OM	Utah	0.250825324	-1.995245079	0.000650328
sq1392	Bacteria	Acidobacteria	Subgroup 17	uncultured bacterium	uncultured bacterium	uncultured bacterium	uncultured bacterium	0.030023911	OM	Utah	0.142539596	-2.81056535	0.00376013
sq1396	Bacteria	Planctomycetes	Planctomycetacia	Isosphaerales	Isosphaeraceae	uncultured	Singulisphaera sp. WX23	0.000650916	OM	Utah	0.239997823	-2.058906778	0.001666047
sq1399	Bacteria	Chloroflexi	TK10	uncultured bacterium	uncultured bacterium	uncultured bacterium	uncultured bacterium	2.01E-05	OM	Florida	0.074568196	-3.745295759	0.000656288
sq1399	Bacteria	Chloroflexi	TK10	uncultured bacterium	uncultured bacterium	uncultured bacterium	uncultured bacterium	0.003288709	OM	New York	0.148069614	-2.755652488	0.000256236
sq140	Bacteria	Verrucomicrobia	Verrucomicrobiae	Chthoniobacterales	Chthoniobacteraceae	Candidatus Udaeobacter	NA	6.83E-33	OM	New York	0.088493212	-3.498289397	0.010090765
sq1405	Bacteria	Planctomycetes	Planctomycetacia	Isosphaerales	Isosphaeraceae	uncultured	uncultured endolithic bacterium	0.001507141	OM	Utah	0.249233706	-2.004428906	0.000973802
sq1406	Bacteria	Acidobacteria	Acidobacteriia	Solibacterales	Solibacteraceae (Subgroup 3)	Bryobacter	NA	0.000216732	OM	New York	0.127054351	-2.976482314	0.000559804
sq1409	Bacteria	Planctomycetes	Phycisphaerae	Tepidisphaerales	WD2101 soil group	uncultured planctomycete	uncultured planctomycete	6.26E-05	OM	Utah	6.503839127	2.701291573	0.000131897
sq1409	Bacteria	Planctomycetes	Phycisphaerae	Tepidisphaerales	WD2101 soil group	uncultured planctomycete	uncultured planctomycete	8.58E-07	PyOM	New York	6.102118701	2.609310244	0.00016335
sq1409	Bacteria	Planctomycetes	Phycisphaerae	Tepidisphaerales	WD2101 soil group	uncultured planctomycete	uncultured planctomycete	5.76E-12	OM	New York	6.233473125	2.640036218	0.000171039
sq141	Bacteria	Proteobacteria	Gammaproteobacteria	Steroidobacterales	Steroidobacteraceae	Steroidobacter	NA	1.51E-05	OM	New York	543.7993858	9.086930712	1.00E-05
sq141	Bacteria	Proteobacteria	Gammaproteobacteria	Steroidobacterales	Steroidobacteraceae	Steroidobacter	NA	8.61E-14	OM	Utah	22.70378279	4.504860787	0.00023456
sq1424	Bacteria	Firmicutes	Bacilli	Bacillales	Paenibacillaceae	Cohnella	NA	0.02507441	OM	Florida	8.108342112	3.019406961	5.18E-05
sq14240	Bacteria	Planctomycetes	Planctomycetacia	Gemmatales	Gemmataceae	uncultured	uncultured bacterium	1.23E-07	PyOM	Florida	38.50267281	5.266886694	5.66E-05
sq143	Bacteria	Proteobacteria	Deltaproteobacteria	Myxococcales	Vulgatibacteraceae	Vulgatibacter	Vulgatibacter incomptus	1.34E-10	OM	New York	15.86487695	3.987764427	0.000163217
sq144	Bacteria	Actinobacteria	Actinobacteria	Frankiales	Geodermatophilaceae	Geodermatophilus	uncultured bacterium	2.73E-07	OM	Utah	0.268608817	-1.896421433	0.013790272
sq14400	Bacteria	Planctomycetes	Phycisphaerae	Tepidisphaerales	WD2101 soil group	uncultured planctomycete	uncultured planctomycete	3.36E-16	PyOM	Florida	0.0231001	-5.435957091	0.004196547
sq145	Bacteria	Firmicutes	Bacilli	Bacillales	Alicyclobacillaceae	Acidibacillus	uncultured Alicyclobacillus sp.	1.09E-07	OM	Alaska	3.535277137	1.821823315	0.003559729
sq1457	Bacteria	Gemmatimonadetes	Gemmatimonadetes	Gemmatimonadales	Gemmatimonadaceae	Gemmatirosa	Gemmatirosa kalamazoonesis	0.004944102	OM	New York	2.518353111	1.332480585	0.000633185
sq1457	Bacteria	Gemmatimonadetes	Gemmatimonadetes	Gemmatimonadales	Gemmatimonadaceae	Gemmatirosa	Gemmatirosa kalamazoonesis	9.43E-05	PyOM	New York	2.061991737	1.044038552	0.000608191
sq146	Bacteria	Firmicutes	Bacilli	Bacillales	Bacillaceae	Bacillus	NA	2.32E-27	OM	Utah	7.89442376	2.980833963	0.000966939
sq146	Bacteria	Firmicutes	Bacilli	Bacillales	Bacillaceae	Bacillus	NA	3.68E-15	OM	New York	0.143569136	-2.800182457	0.001881539
sq146	Bacteria	Firmicutes	Bacilli	Bacillales	Bacillaceae	Bacillus	NA	0.000510659	PyOM	New York	1.536613038	0.6197539	0.001881486
sq1460	Bacteria	Proteobacteria	Deltaproteobacteria	Myxococcales	Archangiaceae	Anaeromyxobacter	NA	2.40E-05	PyOM	Florida	202.8854506	7.6645216	8.68E-06
sq1461	Bacteria	Gemmatimonadetes	Gemmatimonadetes	Gemmatimonadales	Gemmatimonadaceae	Gemmatimonas	uncultured Gemmatimonadetes bacterium	4.24E-15	PyOM	New York	11.20022693	3.485456058	0.000299995
sq1464	Bacteria	Acidobacteria	Acidobacteriia	Acidobacteriales	Acidobacteriaceae (Subgroup 1)	Granulicella	NA	0.015317588	OM	Alaska	0.037574218	-4.734113102	0.00033142
sq1473	Bacteria	Rokubacteria	NC10	Rokubacteriales	uncultured bacterium	uncultured bacterium	uncultured bacterium	0.000425179	OM	Utah	0.273100347	-1.872496946	0.00074528
sq1473	Bacteria	Rokubacteria	NC10	Rokubacteriales	uncultured bacterium	uncultured bacterium	uncultured bacterium	0.003628927	OM	New York	0.102498975	-3.286318618	0.000122481
sq148	Bacteria	Actinobacteria	Actinobacteria	Frankiales	Acidothermaceae	Acidothermus	NA	5.41E-16	OM	Florida	0.01883574	-5.730383475	0.001862005
sq148	Bacteria	Actinobacteria	Actinobacteria	Frankiales	Acidothermaceae	Acidothermus	NA	4.37E-07	PyOM	New York	0.370837639	-1.431140415	0.004401168
sq148	Bacteria	Actinobacteria	Actinobacteria	Frankiales	Acidothermaceae	Acidothermus	NA	1.05E-34	OM	New York	0.028540958	-5.130822416	0.004104651
sq1480	Bacteria	Verrucomicrobia	Verrucomicrobiae	Chthoniobacterales	Chthoniobacteraceae	Candidatus Udaeobacter	NA	4.76E-14	OM	Florida	0.016057745	-5.960586926	0.002249543
sq1480	Bacteria	Verrucomicrobia	Verrucomicrobiae	Chthoniobacterales	Chthoniobacteraceae	Candidatus Udaeobacter	NA	5.75E-09	PyOM	Florida	0.125603431	-2.993052218	0.001819162
sq14800	Bacteria	Planctomycetes	Phycisphaerae	Pla1 lineage	uncultured bacterium	uncultured bacterium	uncultured bacterium	7.02E-10	PyOM	Florida	0.165577519	-2.594421287	0.002120626
sq1486	Bacteria	Acidobacteria	Acidobacteriia	Acidobacteriales	uncultured	uncultured forest soil bacterium	uncultured forest soil bacterium	6.66E-06	OM	Florida	0.018406937	-5.763606599	0.000599382
sq14860	Bacteria	Actinobacteria	Actinobacteria	Micrococcales	Microbacteriaceae	NA	NA	0.001045033	PyOM	Florida	0.059855039	-4.06238347	0.000602746
sq1489	Bacteria	Proteobacteria	Gammaproteobacteria	Betaproteobacteriales	Nitrosomonadaceae	MND1	NA	0.00067504	OM	Utah	0.340091818	-1.556003798	0.001303331
sq149	Bacteria	Actinobacteria	Actinobacteria	Corynebacteriales	Mycobacteriaceae	Mycobacterium	NA	1.56E-22	OM	New York	0.107151229	-3.222279692	0.007119353
sq1498	Bacteria	Chloroflexi	Chloroflexia	Thermomicrobiales	JG30-KF-CM45	uncultured bacterium	uncultured bacterium	0.000283276	OM	Utah	0.296229718	-1.755211713	0.001459827
sq150	Bacteria	WPS-2	uncultured bacterium	uncultured bacterium	uncultured bacterium	uncultured bacterium	uncultured bacterium	3.82E-06	OM	Florida	0.006904035	-7.17834453	0.011634378
sq150	Bacteria	WPS-2	uncultured bacterium	uncultured bacterium	uncultured bacterium	uncultured bacterium	uncultured bacterium	0.019333327	OM	Alaska	98.5065094	6.622147157	9.72E-05
sq1500	Bacteria	Gemmatimonadetes	Gemmatimonadetes	Gemmatimonadales	Gemmatimonadaceae	Gemmatimonas	bacterium Ellin5290	1.27E-06	PyOM	Florida	0.050061185	-4.320163739	0.006528854
sq1500	Bacteria	Gemmatimonadetes	Gemmatimonadetes	Gemmatimonadales	Gemmatimonadaceae	Gemmatimonas	bacterium Ellin5290	9.65E-16	OM	New York	0.010352071	-6.593936789	0.003232925
sq1500	Bacteria	Gemmatimonadetes	Gemmatimonadetes	Gemmatimonadales	Gemmatimonadaceae	Gemmatimonas	bacterium Ellin5290	0.003474296	PyOM	New York	0.342411208	-1.546198168	0.002688379
sq1509	Bacteria	Acidobacteria	Subgroup 6	uncultured Acidobacterium sp.	uncultured Acidobacterium sp.	uncultured Acidobacterium sp.	uncultured Acidobacterium sp.	6.14E-12	OM	Utah	0.148311494	-2.753297681	0.001622674
sq151	Bacteria	Firmicutes	Bacilli	Bacillales	Alicyclobacillaceae	Acidibacillus	uncultured Alicyclobacillus sp.	0.00961788	OM	Alaska	2.413666832	1.271226549	0.004581953
sq1510	Bacteria	Firmicutes	Bacilli	Bacillales	Paenibacillaceae	Paenibacillus	Paenibacillus harenae	7.30E-05	OM	Utah	4.020195237	2.007265566	0.000263604
sq1511	Bacteria	Proteobacteria	Alphaproteobacteria	Caulobacterales	Caulobacteraceae	Phenylobacterium	NA	1.21E-06	OM	Utah	338.5214476	8.403103431	1.20E-05
sq1516	Bacteria	Gemmatimonadetes	Gemmatimonadetes	Gemmatimonadales	Gemmatimonadaceae	uncultured	Gemmatimonas sp. WX54	1.37E-06	OM	New York	3.3495648	1.743973662	0.000432679
sq1516	Bacteria	Gemmatimonadetes	Gemmatimonadetes	Gemmatimonadales	Gemmatimonadaceae	uncultured	Gemmatimonas sp. WX54	3.45E-14	PyOM	New York	4.328151681	2.11375106	0.000306379
sq1519	Bacteria	Actinobacteria	Thermoleophilia	Gaiellales	uncultured	uncultured microorganism	uncultured microorganism	0.001551063	OM	Utah	0.16959608	-2.559825273	0.001988535
sq152	Bacteria	Gemmatimonadetes	Gemmatimonadetes	Gemmatimonadales	Gemmatimonadaceae	Gemmatimonas	NA	0.000629546	PyOM	New York	0.356540085	-1.487863809	0.001729849
sq152	Bacteria	Gemmatimonadetes	Gemmatimonadetes	Gemmatimonadales	Gemmatimonadaceae	Gemmatimonas	NA	4.52E-08	OM	New York	0.087466267	-3.515129462	0.001683406
sq1520	Bacteria	Proteobacteria	Alphaproteobacteria	Sphingomonadales	Sphingomonadaceae	Sphingomonas	NA	0.016193651	OM	Utah	0.200672069	-2.31708827	0.001042417
sq1523	Bacteria	Proteobacteria	Deltaproteobacteria	Oligoflexales	0319-6G20	uncultured Syntrophobacteraceae bacterium	uncultured Syntrophobacteraceae bacterium	0.002255674	OM	New York	5.348685417	2.419184354	0.000147041
sq1523	Bacteria	Proteobacteria	Deltaproteobacteria	Oligoflexales	0319-6G20	uncultured Syntrophobacteraceae bacterium	uncultured Syntrophobacteraceae bacterium	0.030023911	OM	Utah	0.125294993	-2.996599329	0.001101804
sq1523	Bacteria	Proteobacteria	Deltaproteobacteria	Oligoflexales	0319-6G20	uncultured Syntrophobacteraceae bacterium	uncultured Syntrophobacteraceae bacterium	0.039844967	OM	Florida	0.081469625	-3.617593917	0.000269807
sq15230	Bacteria	Planctomycetes	Planctomycetacia	Isosphaerales	Isosphaeraceae	Aquisphaera	uncultured bacterium	0.007087906	PyOM	Florida	0.264475363	-1.918794761	0.000263454
sq1528	Bacteria	Acidobacteria	Blastocatellia (Subgroup 4)	Pyrinomonadales	Pyrinomonadaceae	RB41	NA	0.025118792	OM	Utah	0.216204953	-2.20952852	0.001666928
sq153	Bacteria	Firmicutes	Bacilli	Bacillales	Alicyclobacillaceae	Tumebacillus	NA	1.12E-05	OM	Florida	0.006484514	-7.26878585	0.006290956
sq153	Bacteria	Firmicutes	Bacilli	Bacillales	Alicyclobacillaceae	Tumebacillus	NA	0.008312557	OM	Alaska	0.117642951	-3.087513214	0.000647573
sq1530	Bacteria	Planctomycetes	Planctomycetacia	Gemmatales	Gemmataceae	NA	NA	0.007521807	PyOM	Florida	0.005945379	-7.394015515	0.006718432
sq154	Bacteria	Actinobacteria	Rubrobacteria	Rubrobacterales	Rubrobacteriaceae	Rubrobacter	NA	1.04E-05	OM	Utah	0.301137338	-1.731506494	0.013263318
sq1544	Bacteria	Acidobacteria	Acidobacteriia	Acidobacteriales	Koribacteraceae	Candidatus Koribacter	uncultured bacterium	0.006878066	OM	New York	0.054238668	-4.204534453	0.000115902
sq1547	Bacteria	Acidobacteria	Subgroup 6	uncultured proteobacterium	uncultured proteobacterium	uncultured proteobacterium	uncultured proteobacterium	0.000259031	OM	Utah	0.255462713	-1.96881536	0.00148894
sq1549	Bacteria	Planctomycetes	Planctomycetacia	Isosphaerales	Isosphaeraceae	Singulisphaera	NA	2.02E-08	OM	Utah	0.20731682	-2.270090927	0.001142907
sq155	Bacteria	Proteobacteria	Gammaproteobacteria	Betaproteobacteriales	Burkholderiaceae	Massilia	NA	0.000337073	OM	Utah	50.37564472	5.654654493	1.60E-05
sq1554	Bacteria	Proteobacteria	Alphaproteobacteria	Caulobacterales	Caulobacteraceae	Brevundimonas	NA	2.91E-06	OM	Utah	293.9527767	8.199440596	1.36E-05
sq1555	Bacteria	Proteobacteria	Deltaproteobacteria	Myxococcales	Archangiaceae	Anaeromyxobacter	metagenome	0.003096214	OM	New York	0.039364014	-4.666978854	0.00029553
sq1555	Bacteria	Proteobacteria	Deltaproteobacteria	Myxococcales	Archangiaceae	Anaeromyxobacter	metagenome	0.004521053	PyOM	New York	0.31314955	-1.67507629	0.000292027
sq156	Bacteria	Proteobacteria	Gammaproteobacteria	Betaproteobacteriales	Burkholderiaceae	Burkholderia-Caballeronia-Paraburkholderia	NA	0.001874243	OM	Hawaii	4.341328295	2.118136525	0.003394855
sq1560	Bacteria	Actinobacteria	Thermoleophilia	Solirubrobacterales	67-14	uncultured actinobacterium	uncultured actinobacterium	0.023182882	OM	Utah	0.287750646	-1.797108928	0.001408227
sq1569	Bacteria	Proteobacteria	Alphaproteobacteria	Acetobacterales	Acetobacteraceae	NA	NA	9.21E-12	OM	Florida	0.058274431	-4.100993174	0.002066628
sq15690	Bacteria	Chloroflexi	Anaerolineae	Caldilineales	Caldilineaceae	Litorilinea	uncultured bacterium	0.000310338	PyOM	Florida	0.233750089	-2.096961179	0.002369016
sq157	Bacteria	Actinobacteria	Actinobacteria	Streptomycetales	Streptomycetaceae	Streptomyces	NA	0.046779628	PyOM	New York	0.808449719	-0.306770045	0.006310295
sq157	Bacteria	Actinobacteria	Actinobacteria	Streptomycetales	Streptomycetaceae	Streptomyces	NA	9.44E-15	OM	New York	0.15376031	-2.701244944	0.006285519
sq1571	Bacteria	Proteobacteria	Gammaproteobacteria	Xanthomonadales	Xanthomonadaceae	Luteimonas	NA	0.003141573	PyOM	New York	19.52921294	4.287561902	3.14E-05
sq1571	Bacteria	Proteobacteria	Gammaproteobacteria	Xanthomonadales	Xanthomonadaceae	Luteimonas	NA	9.87E-09	OM	New York	90.43241987	6.498768164	3.02E-05
sq1574	Bacteria	Chloroflexi	Chloroflexia	Chloroflexales	Roseiflexaceae	uncultured	uncultured Chloroflexi bacterium	1.94E-13	OM	New York	9.122556009	3.189438103	0.000283756
sq1579	Bacteria	Actinobacteria	Actinobacteria	Propionibacteriales	Nocardioidaceae	Nocardioides	NA	0.004194644	OM	Utah	0.202662952	-2.302845712	0.000847158
sq158	Bacteria	Proteobacteria	Gammaproteobacteria	Betaproteobacteriales	Burkholderiaceae	Massilia	NA	1.63E-06	OM	Utah	131.4988941	7.038906857	0.000110453
sq158	Bacteria	Proteobacteria	Gammaproteobacteria	Betaproteobacteriales	Burkholderiaceae	Massilia	NA	0.036469828	OM	New York	0.090986885	-3.458197582	7.28E-05
sq1580	Bacteria	Actinobacteria	Thermoleophilia	Gaiellales	Gaiellaceae	Gaiella	uncultured Solirubrobacter sp.	8.80E-07	OM	Utah	0.042412479	-4.559367383	0.004562468
sq1581	Bacteria	Actinobacteria	Thermoleophilia	Solirubrobacterales	Solirubrobacteraceae	Solirubrobacter	NA	4.87E-06	OM	Utah	0.244598178	-2.031514437	0.001414174
sq1582	Bacteria	Acidobacteria	Blastocatellia (Subgroup 4)	Pyrinomonadales	Pyrinomonadaceae	RB41	NA	0.000533389	OM	Utah	0.130058823	-2.942763818	0.001462205
sq1587	Bacteria	Proteobacteria	Gammaproteobacteria	Betaproteobacteriales	Burkholderiaceae	Duganella	NA	0.015319703	OM	New York	3.36362888	1.750018537	0.000272273
sq159	Bacteria	Proteobacteria	Alphaproteobacteria	Rhizobiales	Xanthobacteraceae	NA	NA	0.036192082	PyOM	New York	0.7513935	-0.41235946	0.002809934
sq159	Bacteria	Proteobacteria	Alphaproteobacteria	Rhizobiales	Xanthobacteraceae	NA	NA	2.32E-25	OM	New York	0.095174807	-3.39327645	0.002598714
sq1595	Bacteria	Proteobacteria	Gammaproteobacteria	Betaproteobacteriales	Nitrosomonadaceae	Ellin6067	NA	0.000699444	OM	New York	0.073953414	-3.757239432	0.000170883
sq1595	Bacteria	Proteobacteria	Gammaproteobacteria	Betaproteobacteriales	Nitrosomonadaceae	Ellin6067	NA	0.046189637	OM	Utah	0.429605916	-1.218914233	0.000531116
sq16	Bacteria	Firmicutes	Bacilli	Bacillales	Alicyclobacillaceae	Tumebacillus	uncultured bacterium	6.13E-06	OM	Florida	0.003084142	-8.340914867	0.001788792
sq16	Bacteria	Firmicutes	Bacilli	Bacillales	Alicyclobacillaceae	Tumebacillus	uncultured bacterium	0.046455913	OM	Alaska	0.062565965	-3.998478122	0.002390272
sq16	Bacteria	Firmicutes	Bacilli	Bacillales	Alicyclobacillaceae	Tumebacillus	uncultured bacterium	2.29E-28	PyOM	New York	0.18823392	-2.409401471	0.05415522
sq16	Bacteria	Firmicutes	Bacilli	Bacillales	Alicyclobacillaceae	Tumebacillus	uncultured bacterium	1.24E-22	OM	New York	0.017091944	-5.870539656	0.05188973
sq160	Bacteria	Firmicutes	Bacilli	Bacillales	Paenibacillaceae	Brevibacillus	NA	1.85E-19	OM	Florida	122.4122262	6.935603847	6.03E-05
sq1600	Bacteria	Bacteroidetes	Bacteroidia	Chitinophagales	Chitinophagaceae	uncultured	NA	5.92E-21	PyOM	Florida	85.90960431	6.424747522	6.05E-05
sq1602	Bacteria	Chloroflexi	Chloroflexia	Kallotenuales	AKIW781	NA	NA	0.001944538	OM	Utah	0.248232771	-2.010234508	0.00121518
sq1609	Bacteria	Proteobacteria	Deltaproteobacteria	Myxococcales	Nannocystaceae	Nannocystis	NA	5.01E-10	OM	New York	312.4727094	8.287586384	1.02E-05
sq161	Bacteria	Proteobacteria	Gammaproteobacteria	Betaproteobacteriales	Burkholderiaceae	NA	NA	0.022349155	OM	Utah	5.236855977	2.388700929	5.05E-05
sq1616	Bacteria	Proteobacteria	Alphaproteobacteria	Rhizobiales	Xanthobacteraceae	NA	NA	2.73E-14	OM	Utah	66.63912303	6.05829751	4.47E-05
sq1618	Bacteria	Firmicutes	Clostridia	Clostridiales	Peptostreptococcaceae	Romboutsia	NA	0.022617107	OM	New York	0.160923132	-2.635556373	7.87E-05
sq1623	Bacteria	Firmicutes	Bacilli	Bacillales	Paenibacillaceae	Ammoniphilus	NA	0.018998672	PyOM	New York	5.402566044	2.433644804	3.24E-05
sq1623	Bacteria	Firmicutes	Bacilli	Bacillales	Paenibacillaceae	Ammoniphilus	NA	1.58E-12	OM	New York	44.3549486	5.471023167	3.31E-05
sq164	Bacteria	Actinobacteria	Thermoleophilia	Solirubrobacterales	Solirubrobacteraceae	Conexibacter	uncultured Conexibacteraceae bacterium	0.000151788	OM	New York	0.057627145	-4.117107651	0.000220236
sq164	Bacteria	Actinobacteria	Thermoleophilia	Solirubrobacterales	Solirubrobacteraceae	Conexibacter	uncultured Conexibacteraceae bacterium	2.54E-15	OM	Florida	0.027265691	-5.196769467	0.005456176
sq1640	Bacteria	Proteobacteria	Alphaproteobacteria	Caulobacterales	Caulobacteraceae	uncultured	NA	1.55E-19	PyOM	Florida	0.123639253	-3.015791256	0.0055553
sq165	Bacteria	Firmicutes	Bacilli	Bacillales	Alicyclobacillaceae	Tumebacillus	uncultured Alicyclobacillus sp.	9.43E-05	PyOM	New York	0.385251832	-1.376126277	0.005104443
sq165	Bacteria	Firmicutes	Bacilli	Bacillales	Alicyclobacillaceae	Tumebacillus	uncultured Alicyclobacillus sp.	1.72E-05	OM	Florida	0.002890104	-8.434662735	0.003781496
sq165	Bacteria	Firmicutes	Bacilli	Bacillales	Alicyclobacillaceae	Tumebacillus	uncultured Alicyclobacillus sp.	1.94E-23	OM	New York	0.009268942	-6.75337964	0.004876269
sq1658	Bacteria	Proteobacteria	Deltaproteobacteria	Myxococcales	bacteriap25	NA	NA	0.018569527	OM	Utah	0.196483454	-2.347520271	0.001694639
sq1660	Bacteria	Actinobacteria	Actinobacteria	Frankiales	Geodermatophilaceae	Geodermatophilus	uncultured bacterium	1.33E-05	OM	Utah	0.357169608	-1.485318771	0.001076443
sq1672	Bacteria	Planctomycetes	Planctomycetacia	Isosphaerales	Isosphaeraceae	NA	NA	9.32E-06	OM	Utah	0.317740412	-1.654079503	0.000867775
sq168	Bacteria	Firmicutes	Bacilli	Bacillales	Bacillaceae	Bacillus	NA	2.45E-11	OM	Utah	7.449508193	2.897145184	0.001346046
sq1681	Bacteria	Cyanobacteria	Sericytochromatia	uncultured bacterium	uncultured bacterium	uncultured bacterium	uncultured bacterium	0.018569527	OM	Utah	0.193666123	-2.368356482	0.001118417
sq1688	Bacteria	Chloroflexi	AD3	uncultured Clostridium sp.	uncultured Clostridium sp.	uncultured Clostridium sp.	uncultured Clostridium sp.	2.06E-06	OM	Florida	0.005419633	-7.527589193	0.004039028
sq169	Bacteria	Bacteroidetes	Bacteroidia	Chitinophagales	Chitinophagaceae	uncultured	NA	0.000801823	OM	Florida	0.015159908	-6.043595226	0.00036313
sq1694	Bacteria	Actinobacteria	Acidimicrobiia	Microtrichales	uncultured	uncultured bacterium	uncultured bacterium	0.016720229	OM	Utah	0.393282674	-1.346361463	0.001473381
sq17	Bacteria	Firmicutes	Bacilli	Bacillales	Bacillaceae	Bacillus	NA	5.58E-05	OM	Alaska	33.33267356	5.058865133	0.000117537
sq170	Bacteria	Proteobacteria	Alphaproteobacteria	Rhizobiales	Beijerinckiaceae	Microvirga	NA	2.95E-07	OM	Utah	0.360353106	-1.472516815	0.008771799
sq170	Bacteria	Proteobacteria	Alphaproteobacteria	Rhizobiales	Beijerinckiaceae	Microvirga	NA	3.13E-05	PyOM	Florida	0.037816189	-4.72485221	0.002796697
sq1706	Bacteria	Proteobacteria	Alphaproteobacteria	Rhizobiales	Beijerinckiaceae	uncultured	uncultured Rhizobiales bacterium	0.024835861	OM	Utah	0.502624664	-0.992446627	0.00111319
sq171	Bacteria	Proteobacteria	Deltaproteobacteria	Myxococcales	Archangiaceae	NA	NA	0.029347265	OM	New York	3.913129441	1.968322833	0.000375592
sq171	Bacteria	Proteobacteria	Deltaproteobacteria	Myxococcales	Archangiaceae	NA	NA	6.83E-20	OM	Utah	0.076718167	-3.704287937	0.019492069
sq171	Bacteria	Proteobacteria	Deltaproteobacteria	Myxococcales	Archangiaceae	NA	NA	0.00138948	PyOM	New York	2.256071058	1.173812508	0.000384988
sq1714	Bacteria	Actinobacteria	Actinobacteria	Pseudonocardiales	Pseudonocardiaceae	Pseudonocardia	NA	2.91E-06	OM	Utah	0.209480906	-2.255109348	0.001282128
sq1720	Bacteria	Gemmatimonadetes	Gemmatimonadetes	Gemmatimonadales	Gemmatimonadaceae	Gemmatimonas	NA	4.41E-06	OM	Utah	9.948479804	3.314476089	0.000198029
sq1720	Bacteria	Gemmatimonadetes	Gemmatimonadetes	Gemmatimonadales	Gemmatimonadaceae	Gemmatimonas	NA	0.001092999	PyOM	Utah	5.555885051	2.474016751	0.000159987
sq1725	Bacteria	Proteobacteria	Alphaproteobacteria	Tistrellales	Geminicoccaceae	uncultured	uncultured bacterium	0.00333251	OM	Utah	0.270264387	-1.887556678	0.001519813
sq173	Bacteria	Actinobacteria	Actinobacteria	Corynebacteriales	Mycobacteriaceae	Mycobacterium	NA	2.23E-35	OM	Florida	0.04069001	-4.619181567	0.010510587
sq1730	Bacteria	Actinobacteria	Rubrobacteria	Rubrobacterales	Rubrobacteriaceae	Rubrobacter	uncultured Rubrobacter sp.	8.35E-07	PyOM	Florida	0.285505251	-1.808410817	0.010781355
sq174	Bacteria	Firmicutes	Bacilli	Bacillales	Paenibacillaceae	Paenibacillus	NA	0.00398802	OM	Florida	51.22288762	5.67871668	1.61E-05
sq1740	Bacteria	Planctomycetes	Phycisphaerae	Tepidisphaerales	WD2101 soil group	NA	NA	1.75E-12	PyOM	Florida	1848.516746	10.8521524	1.34E-05
sq175	Bacteria	Firmicutes	Clostridia	Clostridiales	Family XVIII	Symbiobacterium	iron-reducing bacterium enrichment culture clone HN-HFO91	0.005601579	PyOM	New York	14.13063236	3.820754124	1.81E-05
sq175	Bacteria	Firmicutes	Clostridia	Clostridiales	Family XVIII	Symbiobacterium	iron-reducing bacterium enrichment culture clone HN-HFO91	0.00211571	OM	New York	13.59858508	3.765384643	1.70E-05
sq1750	Bacteria	Proteobacteria	Deltaproteobacteria	Myxococcales	Haliangiaceae	Haliangium	metagenome	5.44E-11	PyOM	Florida	2063.77749	11.01107172	8.49E-06
sq1754	Bacteria	Bacteroidetes	Bacteroidia	Cytophagales	Microscillaceae	Ohtaekwangia	uncultured Bacteroidetes bacterium	0.01862108	OM	Utah	0.012374117	-6.33653058	0.000966734
sq1756	Bacteria	Chloroflexi	Chloroflexia	Kallotenuales	AKIW781	uncultured endolithic bacterium	uncultured endolithic bacterium	0.005314996	OM	Utah	0.428049669	-1.224149883	0.000604238
sq1770	Bacteria	Proteobacteria	Alphaproteobacteria	Rhizobiales	Xanthobacteraceae	uncultured	NA	0.001355071	PyOM	Florida	0.279533699	-1.838905876	0.000415607
sq1778	Bacteria	Actinobacteria	Thermoleophilia	Solirubrobacterales	67-14	NA	NA	0.012369291	OM	Utah	0.333037001	-1.586245621	0.001155938
sq1786	Bacteria	Acidobacteria	Blastocatellia (Subgroup 4)	Pyrinomonadales	Pyrinomonadaceae	RB41	uncultured Acidobacterium sp.	5.26E-06	OM	Utah	0.163793791	-2.610047428	0.00128322
sq1788	Bacteria	Proteobacteria	Deltaproteobacteria	Myxococcales	bacteriap25	metagenome	metagenome	1.69E-05	OM	Utah	0.253135201	-1.982019951	0.00124235
sq179	Bacteria	Proteobacteria	Gammaproteobacteria	Betaproteobacteriales	Burkholderiaceae	Burkholderia-Caballeronia-Paraburkholderia	NA	0.00203088	OM	Florida	32.51727811	5.023134595	6.58E-05
sq18	Bacteria	Proteobacteria	Alphaproteobacteria	Rhizobiales	Xanthobacteraceae	NA	NA	5.96E-20	OM	Alaska	0.054600886	-4.194931825	0.030183811
sq18	Bacteria	Proteobacteria	Alphaproteobacteria	Rhizobiales	Xanthobacteraceae	NA	NA	7.56E-05	OM	Florida	0.066266083	-3.915585535	0.007795833
sq18	Bacteria	Proteobacteria	Alphaproteobacteria	Rhizobiales	Xanthobacteraceae	NA	NA	1.07E-21	OM	New York	0.114145061	-3.131059664	0.004788514
sq180	Bacteria	Verrucomicrobia	Verrucomicrobiae	Chthoniobacterales	Chthoniobacteraceae	Chthoniobacter	bacterium Ellin511	1.94E-07	PyOM	Florida	0.210494611	-2.248144797	0.007618495
sq1817	Bacteria	Planctomycetes	Planctomycetacia	Isosphaerales	Isosphaeraceae	NA	NA	1.41E-05	OM	Utah	0.218932295	-2.191443308	0.001156841
sq182	Bacteria	Proteobacteria	Alphaproteobacteria	Sphingomonadales	Sphingomonadaceae	Sphingomonas	NA	7.86E-18	OM	New York	0.187610682	-2.414186124	0.003142061
sq1820	Bacteria	Proteobacteria	Alphaproteobacteria	Tistrellales	Geminicoccaceae	Candidatus Alysiosphaera	metagenome	0.001034148	PyOM	Florida	0.018679881	-5.742370936	0.000363551
sq1836	Bacteria	Chloroflexi	Ktedonobacteria	C0119	uncultured soil bacterium	uncultured soil bacterium	uncultured soil bacterium	0.007300553	OM	Utah	0.05449838	-4.197642841	0.001165353
sq184	Bacteria	Proteobacteria	Alphaproteobacteria	Rhizobiales	Xanthobacteraceae	uncultured	NA	0.039826569	OM	Florida	0.088947233	-3.490906461	7.87E-05
sq184	Bacteria	Proteobacteria	Alphaproteobacteria	Rhizobiales	Xanthobacteraceae	uncultured	NA	3.14E-10	OM	New York	0.110734834	-3.174818973	0.007149299
sq186	Bacteria	Proteobacteria	Gammaproteobacteria	Betaproteobacteriales	Burkholderiaceae	NA	NA	3.22E-05	PyOM	New York	2.039159637	1.027974722	0.00170006
sq1860	Bacteria	Proteobacteria	Deltaproteobacteria	Oligoflexales	0319-6G20	uncultured Syntrophobacteraceae bacterium	uncultured Syntrophobacteraceae bacterium	0.041717297	PyOM	Florida	17.05013694	4.091711421	0.000127676
sq188	Bacteria	Chloroflexi	AD3	uncultured Chloroflexi bacterium	uncultured Chloroflexi bacterium	uncultured Chloroflexi bacterium	uncultured Chloroflexi bacterium	6.35E-07	OM	Alaska	0.167019594	-2.581910727	0.003900091
sq189	Bacteria	Firmicutes	Bacilli	Bacillales	Alicyclobacillaceae	Alicyclobacillus	NA	0.015153122	OM	Alaska	8.289408428	3.051269148	0.001157477
sq19	Bacteria	Proteobacteria	Alphaproteobacteria	Rhizobiales	Beijerinckiaceae	Microvirga	NA	2.73E-30	OM	New York	38.46489306	5.265470392	0.000142524
sq19	Bacteria	Proteobacteria	Alphaproteobacteria	Rhizobiales	Beijerinckiaceae	Microvirga	NA	4.82E-29	OM	Florida	2943.743781	11.52343639	5.09E-05
sq19	Bacteria	Proteobacteria	Alphaproteobacteria	Rhizobiales	Beijerinckiaceae	Microvirga	NA	1.23E-09	PyOM	New York	10.43747253	3.383700495	0.000142078
sq190	Bacteria	Actinobacteria	Actinobacteria	Streptosporangiales	Streptosporangiaceae	Microbispora	NA	1.47E-10	OM	Florida	287.8275608	8.169060933	3.64E-05
sq190	Bacteria	Actinobacteria	Actinobacteria	Streptosporangiales	Streptosporangiaceae	Microbispora	NA	2.93E-28	OM	New York	78.92859513	6.302476165	5.50E-05
sq190	Bacteria	Actinobacteria	Actinobacteria	Streptosporangiales	Streptosporangiaceae	Microbispora	NA	1.39E-18	PyOM	Florida	1373.72961	10.42388235	5.15E-05
sq1900	Bacteria	Actinobacteria	Actinobacteria	Micromonosporales	Micromonosporaceae	Micromonospora	NA	7.49E-06	PyOM	Florida	50.8911654	5.669343324	3.66E-05
sq191	Bacteria	Firmicutes	Bacilli	Bacillales	Bacillaceae	Bacillus	NA	0.002253705	OM	Florida	230.078309	7.845981167	2.74E-05
sq1910	Bacteria	Bacteroidetes	Bacteroidia	Chitinophagales	Chitinophagaceae	uncultured	NA	0.00503303	PyOM	Florida	89.17538293	6.478573601	2.28E-05
sq192	Bacteria	Chloroflexi	Chloroflexia	Thermomicrobiales	JG30-KF-CM45	NA	NA	2.40E-05	OM	New York	0.165448647	-2.595544603	0.000273485
sq192	Bacteria	Chloroflexi	Chloroflexia	Thermomicrobiales	JG30-KF-CM45	NA	NA	7.86E-12	OM	Utah	0.408507248	-1.29156642	0.009767615
sq193	Bacteria	Firmicutes	Bacilli	Bacillales	Alicyclobacillaceae	Tumebacillus	NA	6.84E-14	OM	Alaska	80.60665635	6.332827074	0.000146186
sq198	Bacteria	Proteobacteria	Deltaproteobacteria	Oligoflexales	0319-6G20	uncultured Syntrophobacteraceae bacterium	uncultured Syntrophobacteraceae bacterium	0.012984182	PyOM	New York	0.486583974	-1.039239289	0.00047749
sq198	Bacteria	Proteobacteria	Deltaproteobacteria	Oligoflexales	0319-6G20	uncultured Syntrophobacteraceae bacterium	uncultured Syntrophobacteraceae bacterium	1.20E-07	OM	Florida	0.001067478	-9.871577937	0.011731591
sq198	Bacteria	Proteobacteria	Deltaproteobacteria	Oligoflexales	0319-6G20	uncultured Syntrophobacteraceae bacterium	uncultured Syntrophobacteraceae bacterium	0.02885424	OM	New York	2.812641487	1.491925671	0.000477557
sq199	Bacteria	Proteobacteria	Alphaproteobacteria	Reyranellales	Reyranellaceae	Reyranella	NA	0.000151171	OM	Florida	68.77788099	6.103872763	5.98E-05
sq1990	Bacteria	Bacteroidetes	Bacteroidia	Chitinophagales	Chitinophagaceae	Flavisolibacter	NA	4.94E-08	PyOM	Florida	125.327594	6.969560285	6.71E-05
sq2	Bacteria	Firmicutes	Bacilli	Bacillales	Bacillaceae	Bacillus	NA	5.35E-22	OM	Utah	9.138386632	3.191939482	0.000514373
sq2	Bacteria	Firmicutes	Bacilli	Bacillales	Bacillaceae	Bacillus	NA	1.73E-06	OM	New York	2.543840337	1.347008124	0.017826818
sq2	Bacteria	Firmicutes	Bacilli	Bacillales	Bacillaceae	Bacillus	NA	4.72E-12	OM	Hawaii	28.15132111	4.815130723	0.001150812
sq2	Bacteria	Firmicutes	Bacilli	Bacillales	Bacillaceae	Bacillus	NA	1.36E-199	PyOM	New York	4.567228445	2.191318953	0.017021654
sq2	Bacteria	Firmicutes	Bacilli	Bacillales	Bacillaceae	Bacillus	NA	0.00322137	PyOM	Alaska	7.090688006	2.825925618	0.001550214
sq2	Bacteria	Firmicutes	Bacilli	Bacillales	Bacillaceae	Bacillus	NA	1.29E-20	OM	Alaska	62.28966528	5.960920915	0.001403934
sq20	Bacteria	Proteobacteria	Gammaproteobacteria	Betaproteobacteriales	Burkholderiaceae	Burkholderia-Caballeronia-Paraburkholderia	NA	0.01675835	PyOM	Florida	5.523380635	2.465551552	0.012767299
sq20	Bacteria	Proteobacteria	Gammaproteobacteria	Betaproteobacteriales	Burkholderiaceae	Burkholderia-Caballeronia-Paraburkholderia	NA	0.003498153	OM	Alaska	0.038743657	-4.689896056	0.067318195
sq202	Archaea	Thaumarchaeota	Nitrososphaeria	Nitrososphaerales	Nitrososphaeraceae	Candidatus Nitrososphaera	uncultured archaeon	0.026898703	OM	Utah	0.283341934	-1.819383963	0.011639726
sq203	Bacteria	Proteobacteria	Gammaproteobacteria	Betaproteobacteriales	Burkholderiaceae	Massilia	NA	0.013059809	OM	New York	0.130468173	-2.938230179	0.000123357
sq204	Bacteria	Actinobacteria	Actinobacteria	Frankiales	Geodermatophilaceae	Blastococcus	NA	1.87E-22	OM	New York	0.267019587	-1.904982524	0.004148906
sq204	Bacteria	Actinobacteria	Actinobacteria	Frankiales	Geodermatophilaceae	Blastococcus	NA	0.010712665	OM	Florida	0.052799533	-4.24333103	0.000207011
sq2040	Bacteria	Acidobacteria	Thermoanaerobaculia	Thermoanaerobaculales	Thermoanaerobaculaceae	Subgroup 10	uncultured soil bacterium	0.011689171	PyOM	Florida	0.220806603	-2.17914478	0.000221767
sq205	Archaea	Thaumarchaeota	Nitrososphaeria	Nitrososphaerales	Nitrososphaeraceae	Candidatus Nitrocosmicus	NA	3.26E-29	OM	New York	0.042002248	-4.573389629	0.004251961
sq205	Archaea	Thaumarchaeota	Nitrososphaeria	Nitrososphaerales	Nitrososphaeraceae	Candidatus Nitrocosmicus	NA	0.02242727	OM	Utah	0.478824537	-1.062431011	0.002432329
sq207	Bacteria	Proteobacteria	Gammaproteobacteria	Betaproteobacteriales	Burkholderiaceae	Burkholderia-Caballeronia-Paraburkholderia	NA	0.000977604	OM	Alaska	0.079128447	-3.659659752	0.003303091
sq207	Bacteria	Proteobacteria	Gammaproteobacteria	Betaproteobacteriales	Burkholderiaceae	Burkholderia-Caballeronia-Paraburkholderia	NA	0.022015222	PyOM	Alaska	0.249062059	-2.005422833	0.003178624
sq208	Bacteria	Actinobacteria	Actinobacteria	Frankiales	Geodermatophilaceae	Geodermatophilus	NA	0.001252304	OM	New York	0.672658054	-0.572054797	0.002370743
sq21	Bacteria	Actinobacteria	Actinobacteria	Micrococcales	Micrococcaceae	NA	NA	3.21E-06	OM	New York	0.178662583	-2.484690569	0.00573211
sq21	Bacteria	Actinobacteria	Actinobacteria	Micrococcales	Micrococcaceae	NA	NA	0.004359638	OM	Alaska	0.066679659	-3.906609457	0.002884952
sq211	Bacteria	Proteobacteria	Alphaproteobacteria	Sphingomonadales	Sphingomonadaceae	Sphingomonas	uncultured Sphingomonadaceae bacterium	8.94E-06	PyOM	New York	0.454493907	-1.137667143	0.005813741
sq211	Bacteria	Proteobacteria	Alphaproteobacteria	Sphingomonadales	Sphingomonadaceae	Sphingomonas	uncultured Sphingomonadaceae bacterium	2.12E-07	OM	New York	0.18312166	-2.449125648	0.005744399
sq212	Bacteria	Actinobacteria	Actinobacteria	Corynebacteriales	Mycobacteriaceae	Mycobacterium	NA	2.87E-24	OM	New York	0.107620344	-3.215977272	0.002600898
sq214	Bacteria	Firmicutes	Bacilli	Bacillales	Bacillaceae	Bacillus	NA	4.92E-33	OM	New York	21.52750425	4.428109168	0.000240377
sq215	Bacteria	Firmicutes	Bacilli	Bacillales	Alicyclobacillaceae	Alicyclobacillus	NA	0.020424285	OM	Alaska	162.749153	7.346506225	0.000160017
sq216	Bacteria	Gemmatimonadetes	Gemmatimonadetes	Gemmatimonadales	Gemmatimonadaceae	uncultured	Gemmatimonadetes bacterium WY71	5.33E-09	OM	New York	0.046099883	-4.439093107	0.002510569
sq216	Bacteria	Gemmatimonadetes	Gemmatimonadetes	Gemmatimonadales	Gemmatimonadaceae	uncultured	Gemmatimonadetes bacterium WY71	0.020096861	PyOM	New York	0.600762392	-0.735133593	0.002124355
sq217	Bacteria	Actinobacteria	Actinobacteria	Streptomycetales	Streptomycetaceae	Streptomyces	NA	1.62E-05	PyOM	New York	0.195808083	-2.352487774	0.005698096
sq217	Bacteria	Actinobacteria	Actinobacteria	Streptomycetales	Streptomycetaceae	Streptomyces	NA	1.12E-06	OM	Florida	0.022440539	-5.47774884	0.001958393
sq217	Bacteria	Actinobacteria	Actinobacteria	Streptomycetales	Streptomycetaceae	Streptomyces	NA	0.001028852	OM	New York	0.18044424	-2.470375007	0.005771999
sq2180	Bacteria	Firmicutes	Bacilli	Bacillales	Bacillaceae	NA	NA	0.049527004	PyOM	Florida	0.084870341	-3.558595721	0.000272203
sq219	Bacteria	Firmicutes	Bacilli	Bacillales	Alicyclobacillaceae	Tumebacillus	uncultured bacterium	7.66E-08	PyOM	New York	14.90844793	3.898058166	0.000123934
sq219	Bacteria	Firmicutes	Bacilli	Bacillales	Alicyclobacillaceae	Tumebacillus	uncultured bacterium	0.000744938	OM	Florida	0.00559055	-7.482794001	0.002224823
sq2190	Bacteria	Actinobacteria	Thermoleophilia	Solirubrobacterales	Solirubrobacteraceae	Solirubrobacter	uncultured bacterium	0.03505116	PyOM	Florida	0.077194537	-3.695357443	0.001600445
sq22	Bacteria	Proteobacteria	Gammaproteobacteria	Betaproteobacteriales	Burkholderiaceae	Massilia	NA	2.58E-11	OM	New York	4.680656409	2.226710866	0.000389522
sq220	Bacteria	Proteobacteria	Alphaproteobacteria	Acetobacterales	Acetobacteraceae	uncultured	uncultured Paracraurococcus sp.	4.19E-08	OM	Florida	82.89632274	6.373236201	0.000117395
sq2200	Bacteria	Planctomycetes	Planctomycetacia	Isosphaerales	Isosphaeraceae	Singulisphaera	NA	4.52E-06	PyOM	Florida	74.69577086	6.222954657	0.000128018
sq222	Bacteria	Proteobacteria	Alphaproteobacteria	Rhizobiales	Methyloligellaceae	uncultured	metagenome	1.90E-32	OM	New York	0.25481251	-1.972491989	0.006430069
sq223	Bacteria	Actinobacteria	Actinobacteria	Streptomycetales	Streptomycetaceae	Streptomyces	NA	0.000789397	OM	Utah	15.05667007	3.912330834	0.000278143
sq223	Bacteria	Actinobacteria	Actinobacteria	Streptomycetales	Streptomycetaceae	Streptomyces	NA	5.30E-30	OM	New York	16.77095711	4.06789312	0.000383418
sq224	Bacteria	Planctomycetes	Phycisphaerae	Tepidisphaerales	WD2101 soil group	NA	NA	0.000312734	PyOM	New York	2.441457715	1.287742791	0.000228637
sq224	Bacteria	Planctomycetes	Phycisphaerae	Tepidisphaerales	WD2101 soil group	NA	NA	7.89E-21	OM	Utah	6.542895878	2.709929312	0.003170115
sq225	Bacteria	Actinobacteria	Rubrobacteria	Rubrobacterales	Rubrobacteriaceae	Rubrobacter	NA	0.031348993	OM	Utah	0.400479654	-1.320199145	0.007147777
sq226	Bacteria	Actinobacteria	Thermoleophilia	Solirubrobacterales	Solirubrobacteraceae	Solirubrobacter	metagenome	1.08E-10	OM	New York	3.273559975	1.710860411	0.000923157
sq226	Bacteria	Actinobacteria	Thermoleophilia	Solirubrobacterales	Solirubrobacteraceae	Solirubrobacter	metagenome	6.70E-06	OM	Florida	159.432347	7.316800555	8.79E-06
sq226	Bacteria	Actinobacteria	Thermoleophilia	Solirubrobacterales	Solirubrobacteraceae	Solirubrobacter	metagenome	0.02860735	OM	Utah	0.600850346	-0.734922392	0.000939171
sq2260	Bacteria	Proteobacteria	Alphaproteobacteria	Rhizobiales	Beijerinckiaceae	Microvirga	NA	1.06E-10	PyOM	Florida	1168.894697	10.19092925	8.75E-06
sq227	Bacteria	Firmicutes	Bacilli	Bacillales	Paenibacillaceae	Brevibacillus	NA	4.61E-16	OM	Florida	113.68532	6.828902164	5.20E-05
sq2270	Bacteria	Acidobacteria	Blastocatellia (Subgroup 4)	Pyrinomonadales	Pyrinomonadaceae	RB41	Acidobacterium sp. Ac_12_G8	3.32E-08	PyOM	Florida	41.11544317	5.361608474	5.19E-05
sq228	Bacteria	Verrucomicrobia	Verrucomicrobiae	Chthoniobacterales	Xiphinematobacteraceae	Candidatus Xiphinematobacter	uncultured bacterium	1.33E-20	OM	Florida	0.037699192	-4.729322591	0.011072766
sq2280	Bacteria	Nitrospirae	Nitrospira	Nitrospirales	Nitrospiraceae	Nitrospira	NA	1.37E-10	PyOM	Florida	0.301901556	-1.727849903	0.011747984
sq229	Bacteria	Acidobacteria	Acidobacteriia	Acidobacteriales	uncultured	uncultured Acidobacteria bacterium	uncultured Acidobacteria bacterium	1.72E-17	OM	New York	0.02791892	-5.162613075	0.003945641
sq229	Bacteria	Acidobacteria	Acidobacteriia	Acidobacteriales	uncultured	uncultured Acidobacteria bacterium	uncultured Acidobacteria bacterium	3.99E-11	PyOM	New York	0.326517233	-1.61476896	0.003814588
sq23	Bacteria	Firmicutes	Bacilli	Bacillales	Planococcaceae	NA	NA	8.78E-09	PyOM	New York	0.165685219	-2.593483188	0.002972144
sq23	Bacteria	Firmicutes	Bacilli	Bacillales	Planococcaceae	NA	NA	6.08E-25	OM	New York	0.015299195	-6.030400467	0.003000472
sq231	Bacteria	Actinobacteria	Thermoleophilia	Solirubrobacterales	Solirubrobacteraceae	Conexibacter	NA	0.001801257	OM	Alaska	0.314109668	-1.670659747	0.002951933
sq231	Bacteria	Actinobacteria	Thermoleophilia	Solirubrobacterales	Solirubrobacteraceae	Conexibacter	NA	1.55E-21	OM	Florida	0.03363687	-4.893812706	0.002335062
sq234	Bacteria	Proteobacteria	Gammaproteobacteria	Xanthomonadales	Rhodanobacteraceae	Dyella	NA	7.02E-05	OM	New York	1.880297229	0.910960734	0.003490531
sq234	Bacteria	Proteobacteria	Gammaproteobacteria	Xanthomonadales	Rhodanobacteraceae	Dyella	NA	0.00016058	PyOM	New York	1.691875225	0.758623174	0.003433829
sq235	Bacteria	Actinobacteria	Actinobacteria	Streptomycetales	Streptomycetaceae	Kitasatospora	NA	2.94E-07	OM	Florida	0.009493625	-6.718825216	0.004247859
sq235	Bacteria	Actinobacteria	Actinobacteria	Streptomycetales	Streptomycetaceae	Kitasatospora	NA	9.34E-18	OM	New York	0.055641436	-4.167696527	0.001164478
sq2350	Bacteria	Chloroflexi	Ktedonobacteria	Ktedonobacterales	Ktedonobacteraceae	HSB OF53-F07	NA	0.006183581	PyOM	Florida	0.16063239	-2.638165267	0.004838781
sq238	Archaea	Thaumarchaeota	Nitrososphaeria	Nitrososphaerales	Nitrososphaeraceae	Candidatus Nitrososphaera	NA	0.004646016	OM	Utah	0.259620111	-1.945525953	0.011359563
sq239	Bacteria	Actinobacteria	Actinobacteria	Pseudonocardiales	Pseudonocardiaceae	Pseudonocardia	NA	1.73E-41	OM	New York	0.110451773	-3.178511523	0.006068375
sq242	Archaea	Thaumarchaeota	Nitrososphaeria	Nitrososphaerales	Nitrososphaeraceae	unidentified archaeon SCA1173	unidentified archaeon SCA1173	4.81E-22	OM	New York	0.099203107	-3.33347089	0.005480685
sq243	Bacteria	Actinobacteria	Actinobacteria	Micrococcales	Intrasporangiaceae	Oryzihumus	Oryzihumus leptocrescens	6.63E-13	OM	New York	0.09314296	-3.424409457	0.004251127
sq244	Bacteria	Proteobacteria	Deltaproteobacteria	Myxococcales	Archangiaceae	Anaeromyxobacter	metagenome	0.013533939	PyOM	Alaska	452.377224	8.821382485	0.000124202
sq244	Bacteria	Proteobacteria	Deltaproteobacteria	Myxococcales	Archangiaceae	Anaeromyxobacter	metagenome	0.000610772	OM	Alaska	500.6730527	8.967724998	0.000117842
sq245	Bacteria	WPS-2	uncultured bacterium	uncultured bacterium	uncultured bacterium	uncultured bacterium	uncultured bacterium	0.000977604	OM	Alaska	0.085795452	-3.542955014	0.004895151
sq2450	Bacteria	Acidobacteria	Holophagae	Subgroup 7	uncultured bacterium	uncultured bacterium	uncultured bacterium	0.004312547	PyOM	Florida	0.027964554	-5.160256859	0.000266726
sq246	Bacteria	Actinobacteria	Actinobacteria	Frankiales	Geodermatophilaceae	Geodermatophilus	uncultured bacterium	2.49E-14	OM	Florida	0.020272429	-5.624337209	0.004821862
sq246	Bacteria	Actinobacteria	Actinobacteria	Frankiales	Geodermatophilaceae	Geodermatophilus	uncultured bacterium	0.000354619	OM	New York	0.482227996	-1.052212686	0.001016985
sq247	Bacteria	Firmicutes	Bacilli	Bacillales	Bacillaceae	Bacillus	NA	4.50E-06	OM	Utah	145.1133545	7.181036484	1.90E-05
sq248	Bacteria	Acidobacteria	Acidobacteriia	Acidobacteriales	uncultured	NA	NA	0.005758615	OM	Alaska	0.160940216	-2.635403218	0.002226601
sq249	Bacteria	Actinobacteria	Thermoleophilia	Solirubrobacterales	67-14	uncultured Rubrobacteria bacterium	uncultured Rubrobacteria bacterium	5.58E-07	OM	Utah	0.252301042	-1.986781932	0.007950799
sq25	Bacteria	Proteobacteria	Gammaproteobacteria	Betaproteobacteriales	Burkholderiaceae	Burkholderia-Caballeronia-Paraburkholderia	NA	0.000639182	OM	New York	1.506065978	0.590784973	0.001330108
sq250	Bacteria	Actinobacteria	Actinobacteria	Frankiales	Geodermatophilaceae	Geodermatophilus	uncultured bacterium	0.001495243	PyOM	Florida	0.245956387	-2.023525573	0.020179384
sq255	Bacteria	Bacteroidetes	Bacteroidia	Chitinophagales	Chitinophagaceae	Niastella	NA	3.35E-14	OM	New York	2865.228653	11.48443456	5.52E-06
sq255	Bacteria	Bacteroidetes	Bacteroidia	Chitinophagales	Chitinophagaceae	Niastella	NA	0.005687337	PyOM	New York	31.74621402	4.988512645	5.60E-06
sq256	Bacteria	Proteobacteria	Gammaproteobacteria	Betaproteobacteriales	Burkholderiaceae	Massilia	NA	0.010309336	OM	Florida	0.139799465	-2.83856926	0.000951605
sq2560	Bacteria	Bacteroidetes	Bacteroidia	Sphingobacteriales	Sphingobacteriaceae	Mucilaginibacter	uncultured bacterium	0.002235724	PyOM	Florida	0.113785185	-3.135615366	0.00088929
sq257	Bacteria	Planctomycetes	Planctomycetacia	Gemmatales	Gemmataceae	Gemmata	NA	0.039399277	OM	Hawaii	1794.703682	10.80952995	5.67E-06
sq257	Bacteria	Planctomycetes	Planctomycetacia	Gemmatales	Gemmataceae	Gemmata	NA	1.01E-05	OM	Florida	0.003846527	-8.022227684	0.001425141
sq2570	Bacteria	Proteobacteria	Gammaproteobacteria	Xanthomonadales	Rhodanobacteraceae	Rhodanobacter	NA	0.015745402	PyOM	Florida	0.043731823	-4.5151727	0.001318103
sq258	Bacteria	Proteobacteria	Gammaproteobacteria	Betaproteobacteriales	Burkholderiaceae	NA	NA	0.000269906	PyOM	Utah	4.851790154	2.278517154	0.000168186
sq258	Bacteria	Proteobacteria	Gammaproteobacteria	Betaproteobacteriales	Burkholderiaceae	NA	NA	2.20E-15	OM	Utah	31.72930688	4.987744101	0.000170834
sq259	Bacteria	Actinobacteria	Thermoleophilia	Gaiellales	uncultured	NA	NA	0.004372238	PyOM	New York	0.565699458	-0.821892305	0.001234263
sq259	Bacteria	Actinobacteria	Thermoleophilia	Gaiellales	uncultured	NA	NA	1.39E-09	OM	New York	0.023764596	-5.395042338	0.001239015
sq261	Bacteria	Verrucomicrobia	Verrucomicrobiae	Chthoniobacterales	Chthoniobacteraceae	Candidatus Udaeobacter	NA	0.000320705	OM	Florida	0.027448806	-5.187112789	0.001806771
sq261	Bacteria	Verrucomicrobia	Verrucomicrobiae	Chthoniobacterales	Chthoniobacteraceae	Candidatus Udaeobacter	NA	1.72E-17	OM	New York	0.123105888	-3.02202833	0.004821324
sq262	Bacteria	Gemmatimonadetes	Gemmatimonadetes	Gemmatimonadales	Gemmatimonadaceae	uncultured	uncultured Gemmatimonadales bacterium	0.007596271	OM	Utah	0.357691162	-1.483213624	0.006732805
sq262	Bacteria	Gemmatimonadetes	Gemmatimonadetes	Gemmatimonadales	Gemmatimonadaceae	uncultured	uncultured Gemmatimonadales bacterium	0.002032843	OM	New York	0.356339798	-1.488674475	0.000461887
sq263	Bacteria	Actinobacteria	Actinobacteria	Propionibacteriales	Nocardioidaceae	Nocardioides	NA	6.56E-45	OM	New York	0.054519611	-4.19708091	0.00446409
sq263	Bacteria	Actinobacteria	Actinobacteria	Propionibacteriales	Nocardioidaceae	Nocardioides	NA	2.50E-06	PyOM	New York	0.477110122	-1.067605802	0.004534879
sq264	Bacteria	Firmicutes	Bacilli	Bacillales	Paenibacillaceae	Cohnella	NA	0.006741627	OM	Florida	10.65591133	3.413582078	0.000307139
sq2640	Bacteria	Gemmatimonadetes	Gemmatimonadetes	Gemmatimonadales	Gemmatimonadaceae	Gemmatimonas	uncultured bacterium	0.000137985	PyOM	Florida	22.06334504	4.463579631	0.000195896
sq265	Bacteria	Proteobacteria	Gammaproteobacteria	Betaproteobacteriales	Burkholderiaceae	Ramlibacter	NA	5.08E-06	OM	New York	0.379582232	-1.397515634	0.002951882
sq266	Bacteria	Firmicutes	Bacilli	Bacillales	Alicyclobacillaceae	Alicyclobacillus	uncultured bacterium	7.52E-06	OM	Alaska	56.900095	5.830359156	0.000185964
sq268	Bacteria	Proteobacteria	Alphaproteobacteria	Rhizobiales	Xanthobacteraceae	uncultured	NA	0.011803279	PyOM	New York	0.755149163	-0.405166449	0.003099624
sq268	Bacteria	Proteobacteria	Alphaproteobacteria	Rhizobiales	Xanthobacteraceae	uncultured	NA	0.001170048	OM	Florida	0.034622634	-4.852140695	0.004246388
sq268	Bacteria	Proteobacteria	Alphaproteobacteria	Rhizobiales	Xanthobacteraceae	uncultured	NA	1.50E-12	OM	New York	0.163660361	-2.611223159	0.003150648
sq269	Bacteria	Firmicutes	Bacilli	Bacillales	Alicyclobacillaceae	Acidibacillus	uncultured Alicyclobacillus sp.	0.004032102	OM	Alaska	2.949377869	1.56041067	0.001951011
sq27	Bacteria	Proteobacteria	Alphaproteobacteria	Sphingomonadales	Sphingomonadaceae	Sphingomonas	NA	0.002341772	OM	Alaska	0.062966576	-3.989269982	0.000663549
sq27	Bacteria	Proteobacteria	Alphaproteobacteria	Sphingomonadales	Sphingomonadaceae	Sphingomonas	NA	0.021058201	PyOM	New York	0.768816807	-0.37928822	0.026202894
sq27	Bacteria	Proteobacteria	Alphaproteobacteria	Sphingomonadales	Sphingomonadaceae	Sphingomonas	NA	1.48E-16	OM	New York	0.219287402	-2.189105165	0.026311463
sq27	Bacteria	Proteobacteria	Alphaproteobacteria	Sphingomonadales	Sphingomonadaceae	Sphingomonas	NA	1.02E-07	OM	Florida	0.003251472	-8.264691117	0.006241915
sq27	Bacteria	Proteobacteria	Alphaproteobacteria	Sphingomonadales	Sphingomonadaceae	Sphingomonas	NA	2.13E-07	OM	Utah	0.333980526	-1.582164113	0.001307193
sq270	Bacteria	Bacteroidetes	Bacteroidia	Chitinophagales	Chitinophagaceae	uncultured	Flavihumibacter sp. MC113	1.17E-07	PyOM	Florida	0.032601606	-4.93891315	0.006172838
sq274	Bacteria	Actinobacteria	Thermoleophilia	Solirubrobacterales	Solirubrobacteraceae	uncultured	NA	0.024783852	OM	Utah	0.291480194	-1.778530241	0.00594249
sq275	Bacteria	Proteobacteria	Gammaproteobacteria	Betaproteobacteriales	Nitrosomonadaceae	Ellin6067	NA	3.60E-08	PyOM	New York	0.503031874	-0.991278278	0.006586611
sq275	Bacteria	Proteobacteria	Gammaproteobacteria	Betaproteobacteriales	Nitrosomonadaceae	Ellin6067	NA	2.71E-30	OM	New York	0.117703838	-3.086766731	0.006518521
sq275	Bacteria	Proteobacteria	Gammaproteobacteria	Betaproteobacteriales	Nitrosomonadaceae	Ellin6067	NA	5.31E-07	OM	Florida	0.004576328	-7.771593698	0.001201085
sq2750	Bacteria	Actinobacteria	Thermoleophilia	Gaiellales	uncultured	NA	NA	0.015745402	PyOM	Florida	0.153041751	-2.708002806	0.001219849
sq276	Bacteria	Gemmatimonadetes	Gemmatimonadetes	Gemmatimonadales	Gemmatimonadaceae	Gemmatimonas	uncultured Gemmatimonadaceae bacterium	1.42E-22	OM	New York	0.129284877	-2.951374564	0.007623612
sq276	Bacteria	Gemmatimonadetes	Gemmatimonadetes	Gemmatimonadales	Gemmatimonadaceae	Gemmatimonas	uncultured Gemmatimonadaceae bacterium	6.92E-07	PyOM	New York	0.621621751	-0.685891109	0.007741
sq278	Bacteria	Proteobacteria	Alphaproteobacteria	Rhizobiales	Beijerinckiaceae	NA	NA	1.57E-06	OM	New York	0.269070715	-1.893942714	0.001750358
sq278	Bacteria	Proteobacteria	Alphaproteobacteria	Rhizobiales	Beijerinckiaceae	NA	NA	4.63E-26	OM	Florida	0.00811224	-6.945683944	0.005384381
sq2780	Bacteria	Proteobacteria	Alphaproteobacteria	Acetobacterales	Acetobacteraceae	uncultured	uncultured Paracraurococcus sp.	0.010783161	PyOM	Florida	0.310007871	-1.689623251	0.004836298
sq279	Bacteria	Verrucomicrobia	Verrucomicrobiae	Chthoniobacterales	Chthoniobacteraceae	Chthoniobacter	uncultured bacterium	4.68E-30	OM	Utah	185.8748989	7.538188148	0.000115638
sq28	Bacteria	Actinobacteria	Actinobacteria	Frankiales	Geodermatophilaceae	Blastococcus	NA	0.000141599	OM	Utah	0.316814725	-1.658288704	0.045263762
sq28	Bacteria	Actinobacteria	Actinobacteria	Frankiales	Geodermatophilaceae	Blastococcus	NA	1.99E-25	OM	New York	0.262375399	-1.930295639	0.005257052
sq280	Bacteria	Actinobacteria	Actinobacteria	Micrococcales	Micrococcaceae	Arthrobacter	NA	0.008299625	OM	Utah	0.147443174	-2.761769057	0.000972376
sq282	Bacteria	Proteobacteria	Alphaproteobacteria	Acetobacterales	Acetobacteraceae	Acidocella	NA	0.00018017	OM	Alaska	6483.303637	12.66251343	3.66E-06
sq282	Bacteria	Proteobacteria	Alphaproteobacteria	Acetobacterales	Acetobacteraceae	Acidocella	NA	2.46E-07	OM	Florida	0.0808991	-3.627732536	0.000813165
sq2830	Bacteria	Firmicutes	Clostridia	Clostridiales	Clostridiaceae 1	Clostridium sensu stricto 12	Clostridium magnum DSM 2767	0.016335502	PyOM	Florida	0.214924319	-2.218099361	0.003119238
sq285	Bacteria	Actinobacteria	Actinobacteria	Corynebacteriales	Mycobacteriaceae	Mycobacterium	NA	7.45E-11	OM	New York	0.254038764	-1.976879437	0.00401856
sq286	Bacteria	Verrucomicrobia	Verrucomicrobiae	Chthoniobacterales	Xiphinematobacteraceae	Candidatus Xiphinematobacter	uncultured bacterium	1.76E-27	OM	New York	0.130619544	-2.936557315	0.004636724
sq287	Bacteria	Planctomycetes	Phycisphaerae	Tepidisphaerales	WD2101 soil group	NA	NA	6.11E-10	OM	Utah	9.086547317	3.183732207	0.000449304
sq288	Bacteria	Actinobacteria	Actinobacteria	Corynebacteriales	Mycobacteriaceae	Mycobacterium	NA	3.38E-14	OM	Florida	0.069627835	-3.84419202	0.003827071
sq2880	Bacteria	Verrucomicrobia	Verrucomicrobiae	Chthoniobacterales	Xiphinematobacteraceae	Candidatus Xiphinematobacter	NA	2.28E-09	PyOM	Florida	0.338799002	-1.561498468	0.003928165
sq289	Bacteria	Proteobacteria	Gammaproteobacteria	Betaproteobacteriales	Burkholderiaceae	NA	NA	0.043333488	OM	New York	0.532312011	-0.909655976	0.001340535
sq289	Bacteria	Proteobacteria	Gammaproteobacteria	Betaproteobacteriales	Burkholderiaceae	NA	NA	0.014163567	PyOM	New York	1.762581731	0.817690157	0.001478471
sq289	Bacteria	Proteobacteria	Gammaproteobacteria	Betaproteobacteriales	Burkholderiaceae	NA	NA	0.000679057	PyOM	Utah	4.06877502	2.02459451	0.000196623
sq289	Bacteria	Proteobacteria	Gammaproteobacteria	Betaproteobacteriales	Burkholderiaceae	NA	NA	0.00608169	OM	Florida	0.031277213	-4.998744208	0.001259735
sq290	Bacteria	Proteobacteria	Gammaproteobacteria	Steroidobacterales	Steroidobacteraceae	Steroidobacter	NA	1.24E-07	OM	New York	583.36196	9.188247504	5.39E-06
sq294	Bacteria	Actinobacteria	Rubrobacteria	Rubrobacterales	Rubrobacteriaceae	Rubrobacter	NA	8.50E-06	OM	Utah	0.28284036	-1.821940093	0.006758363
sq295	Bacteria	Proteobacteria	Alphaproteobacteria	Rhizobiales	Beijerinckiaceae	NA	NA	3.53E-05	OM	New York	0.336025478	-1.57335747	0.00077719
sq295	Bacteria	Proteobacteria	Alphaproteobacteria	Rhizobiales	Beijerinckiaceae	NA	NA	9.29E-05	PyOM	New York	2.202871932	1.139385624	0.000767709
sq296	Bacteria	Actinobacteria	Thermoleophilia	Solirubrobacterales	Solirubrobacteraceae	uncultured	NA	2.41E-07	OM	Alaska	0.112842038	-3.147623473	0.001903957
sq298	Bacteria	Proteobacteria	Gammaproteobacteria	Betaproteobacteriales	Burkholderiaceae	Massilia	NA	0.000802617	OM	New York	0.150674525	-2.730492578	0.002751972
sq298	Bacteria	Proteobacteria	Gammaproteobacteria	Betaproteobacteriales	Burkholderiaceae	Massilia	NA	0.002115979	PyOM	New York	0.392011176	-1.351033308	0.002731649
sq3	Bacteria	Firmicutes	Bacilli	Bacillales	Alicyclobacillaceae	Tumebacillus	uncultured bacterium	4.46E-09	PyOM	New York	17.07254576	4.093606296	0.00028989
sq3	Bacteria	Firmicutes	Bacilli	Bacillales	Alicyclobacillaceae	Tumebacillus	uncultured bacterium	1.14E-08	OM	Florida	0.004091262	-7.933238211	0.182741261
sq3	Bacteria	Firmicutes	Bacilli	Bacillales	Alicyclobacillaceae	Tumebacillus	uncultured bacterium	0.000341101	OM	New York	8.785325543	3.135095747	0.000364996
sq30	Bacteria	Proteobacteria	Alphaproteobacteria	Rhizobiales	Xanthobacteraceae	Bradyrhizobium	NA	3.35E-34	OM	New York	0.203715629	-2.295371426	0.007272831
sq30	Bacteria	Proteobacteria	Alphaproteobacteria	Rhizobiales	Xanthobacteraceae	Bradyrhizobium	NA	7.44E-20	PyOM	Florida	0.00475639	-7.715917156	0.173753833
sq300	Bacteria	Proteobacteria	Alphaproteobacteria	Rhizobiales	Xanthobacteraceae	Pseudolabrys	NA	0.02978712	PyOM	Florida	0.760953059	-0.394120634	0.00749747
sq301	Archaea	Thaumarchaeota	Nitrososphaeria	Nitrososphaerales	Nitrososphaeraceae	Candidatus Nitrososphaera	unidentified archaeon	4.11E-06	OM	Utah	0.287491597	-1.798408307	0.005975818
sq302	Bacteria	Firmicutes	Bacilli	Bacillales	Paenibacillaceae	Cohnella	NA	0.000790855	OM	Florida	13.17328539	3.719543291	0.000110841
sq302	Bacteria	Firmicutes	Bacilli	Bacillales	Paenibacillaceae	Cohnella	NA	3.72E-10	OM	New York	41.93508121	5.390085745	2.98E-05
sq3020	Bacteria	Bacteroidetes	Bacteroidia	Sphingobacteriales	Sphingobacteriaceae	Mucilaginibacter	NA	2.94E-12	PyOM	Florida	71.62570721	6.162405574	0.000117445
sq303	Bacteria	Firmicutes	Bacilli	Bacillales	Planococcaceae	NA	NA	4.56E-05	OM	Alaska	51.86631285	5.696725908	0.000115127
sq304	Bacteria	Actinobacteria	Thermoleophilia	Gaiellales	uncultured	NA	NA	7.01E-38	OM	New York	0.050694162	-4.302036589	0.005401254
sq304	Bacteria	Actinobacteria	Thermoleophilia	Gaiellales	uncultured	NA	NA	7.98E-06	PyOM	New York	0.537567406	-0.895482427	0.005410244
sq305	Bacteria	Actinobacteria	Actinobacteria	Propionibacteriales	Nocardioidaceae	Nocardioides	NA	3.84E-25	OM	New York	0.153563201	-2.703095557	0.003184788
sq305	Bacteria	Actinobacteria	Actinobacteria	Propionibacteriales	Nocardioidaceae	Nocardioides	NA	0.000541056	PyOM	New York	0.705893443	-0.502477674	0.003170976
sq307	Bacteria	Firmicutes	Bacilli	Bacillales	Bacillaceae	Bacillus	NA	0.000471911	OM	New York	0.405961111	-1.300586564	0.001321688
sq307	Bacteria	Firmicutes	Bacilli	Bacillales	Bacillaceae	Bacillus	NA	6.15E-18	OM	Utah	12.17504808	3.605855565	0.000166342
sq308	Bacteria	Chloroflexi	KD4-96	uncultured Chloroflexi bacterium	uncultured Chloroflexi bacterium	uncultured Chloroflexi bacterium	uncultured Chloroflexi bacterium	0.013046885	OM	Utah	0.377448572	-1.405648005	0.003516607
sq308	Bacteria	Chloroflexi	KD4-96	uncultured Chloroflexi bacterium	uncultured Chloroflexi bacterium	uncultured Chloroflexi bacterium	uncultured Chloroflexi bacterium	0.014969556	PyOM	New York	1.664957265	0.735485148	0.000633952
sq308	Bacteria	Chloroflexi	KD4-96	uncultured Chloroflexi bacterium	uncultured Chloroflexi bacterium	uncultured Chloroflexi bacterium	uncultured Chloroflexi bacterium	0.000167826	OM	New York	0.109989646	-3.184560372	0.000672199
sq310	Bacteria	Verrucomicrobia	Verrucomicrobiae	Chthoniobacterales	Xiphinematobacteraceae	Candidatus Xiphinematobacter	uncultured Verrucomicrobia bacterium	1.79E-14	OM	New York	0.114094823	-3.131694758	0.002351249
sq310	Bacteria	Verrucomicrobia	Verrucomicrobiae	Chthoniobacterales	Xiphinematobacteraceae	Candidatus Xiphinematobacter	uncultured Verrucomicrobia bacterium	0.016788322	OM	Alaska	0.052378158	-4.254890857	7.55E-05
sq310	Bacteria	Verrucomicrobia	Verrucomicrobiae	Chthoniobacterales	Xiphinematobacteraceae	Candidatus Xiphinematobacter	uncultured Verrucomicrobia bacterium	0.003423585	OM	Florida	0.045276403	-4.465096832	0.000500865
sq3100	Bacteria	Chloroflexi	Ktedonobacteria	Ktedonobacterales	Ktedonobacteraceae	Ktedonobacter	bacterium SOSP1-165	0.026278836	PyOM	Florida	0.135709315	-2.88140835	0.000856189
sq311	Bacteria	Firmicutes	Bacilli	Bacillales	Alicyclobacillaceae	Alicyclobacillus	uncultured bacterium	0.000137065	OM	Alaska	18.05494464	4.174322091	0.000518229
sq312	Bacteria	Proteobacteria	Alphaproteobacteria	Rhizobiales	Beijerinckiaceae	Microvirga	NA	4.64E-09	OM	Utah	24.10527257	4.591276838	0.000384025
sq312	Bacteria	Proteobacteria	Alphaproteobacteria	Rhizobiales	Beijerinckiaceae	Microvirga	NA	1.55E-31	OM	New York	6.201896754	2.632709509	0.000424772
sq312	Bacteria	Proteobacteria	Alphaproteobacteria	Rhizobiales	Beijerinckiaceae	Microvirga	NA	1.57E-11	PyOM	New York	3.63225542	1.860865657	0.000425449
sq314	Bacteria	Actinobacteria	Actinobacteria	Micrococcales	Intrasporangiaceae	Phycicoccus	NA	1.83E-26	OM	New York	0.132588475	-2.914972721	0.002859097
sq316	Bacteria	Firmicutes	Bacilli	Bacillales	Paenibacillaceae	Ammoniphilus	NA	0.00592163	OM	Florida	0.000562916	-10.79479391	0.009783482
sq317	Bacteria	Actinobacteria	Thermoleophilia	Gaiellales	Gaiellaceae	Gaiella	actinobacterium WWH12	1.94E-16	OM	New York	0.306102721	-1.707912227	0.003123931
sq318	Bacteria	WPS-2	uncultured bacterium	uncultured bacterium	uncultured bacterium	uncultured bacterium	uncultured bacterium	0.003281863	OM	Florida	0.003037473	-8.362912661	0.016998232
sq3180	Bacteria	Bacteroidetes	Bacteroidia	Chitinophagales	Chitinophagaceae	uncultured	NA	1.41E-05	PyOM	Florida	0.004913123	-7.669143835	0.016302057
sq320	Bacteria	Actinobacteria	Actinobacteria	Frankiales	Geodermatophilaceae	Blastococcus	NA	0.028192359	OM	Utah	0.617623511	-0.695200423	0.003626555
sq320	Bacteria	Actinobacteria	Actinobacteria	Frankiales	Geodermatophilaceae	Blastococcus	NA	0.040865069	OM	New York	10.90626167	3.44708477	9.32E-06
sq322	Bacteria	Actinobacteria	Acidimicrobiia	IMCC26256	uncultured Ferrimicrobium sp.	uncultured Ferrimicrobium sp.	uncultured Ferrimicrobium sp.	6.18E-06	OM	Alaska	0.195644697	-2.353692087	0.001193782
sq322	Bacteria	Actinobacteria	Acidimicrobiia	IMCC26256	uncultured Ferrimicrobium sp.	uncultured Ferrimicrobium sp.	uncultured Ferrimicrobium sp.	0.000193701	OM	New York	0.083562017	-3.581008879	0.000231396
sq326	Bacteria	Proteobacteria	Gammaproteobacteria	Betaproteobacteriales	Burkholderiaceae	NA	NA	3.75E-08	OM	New York	0.192941151	-2.37376722	0.00101853
sq326	Bacteria	Proteobacteria	Gammaproteobacteria	Betaproteobacteriales	Burkholderiaceae	NA	NA	1.92E-06	OM	Utah	7.597318431	2.925490291	0.000115796
sq327	Bacteria	Acidobacteria	Acidobacteriia	Acidobacteriales	uncultured	NA	NA	2.71E-05	OM	Alaska	0.079563085	-3.651756969	0.001650945
sq327	Bacteria	Acidobacteria	Acidobacteriia	Acidobacteriales	uncultured	NA	NA	3.19E-11	OM	New York	0.088485602	-3.498413468	0.00120347
sq329	Bacteria	Actinobacteria	Actinobacteria	Propionibacteriales	Nocardioidaceae	Nocardioides	NA	0.011307249	OM	New York	0.465975488	-1.101674029	0.001893094
sq33	Bacteria	Proteobacteria	Alphaproteobacteria	Caulobacterales	Caulobacteraceae	Phenylobacterium	NA	0.021823425	OM	Alaska	0.008592961	-6.86262895	0.007532198
sq33	Bacteria	Proteobacteria	Alphaproteobacteria	Caulobacterales	Caulobacteraceae	Phenylobacterium	NA	4.26E-07	OM	Utah	12.33928842	3.625187295	0.00045101
sq330	Bacteria	Actinobacteria	Actinobacteria	Pseudonocardiales	Pseudonocardiaceae	Pseudonocardia	NA	5.90E-27	OM	New York	0.187583893	-2.414392139	0.004083646
sq330	Bacteria	Actinobacteria	Actinobacteria	Pseudonocardiales	Pseudonocardiaceae	Pseudonocardia	NA	1.46E-12	PyOM	Florida	11.91060365	3.574174628	0.003168907
sq330	Bacteria	Actinobacteria	Actinobacteria	Pseudonocardiales	Pseudonocardiaceae	Pseudonocardia	NA	0.041457213	OM	Utah	0.331279295	-1.593880059	0.000379278
sq332	Bacteria	Actinobacteria	Thermoleophilia	Solirubrobacterales	Solirubrobacteraceae	uncultured	NA	1.73E-24	OM	Florida	0.020091689	-5.637257332	0.005132319
sq3320	Bacteria	Planctomycetes	Planctomycetacia	Isosphaerales	Isosphaeraceae	uncultured	NA	1.21E-09	PyOM	Florida	0.147985632	-2.756470985	0.005013853
sq334	Bacteria	Firmicutes	Bacilli	Bacillales	Bacillaceae	Bacillus	NA	9.12E-05	OM	Utah	56.89819446	5.830310967	5.41E-05
sq334	Bacteria	Firmicutes	Bacilli	Bacillales	Bacillaceae	Bacillus	NA	1.01E-29	OM	New York	0.159903916	-2.644722821	0.002956867
sq335	Bacteria	Actinobacteria	Thermoleophilia	Gaiellales	uncultured	NA	NA	2.12E-10	OM	New York	0.034729691	-4.847686596	0.00145457
sq336	Bacteria	Chloroflexi	Ktedonobacteria	C0119	uncultured bacterium	uncultured bacterium	uncultured bacterium	2.94E-12	OM	New York	0.106226601	-3.234783007	0.005758684
sq337	Bacteria	Planctomycetes	Phycisphaerae	Tepidisphaerales	WD2101 soil group	NA	NA	1.15E-19	OM	New York	0.155773929	-2.682474293	0.004163814
sq337	Bacteria	Planctomycetes	Phycisphaerae	Tepidisphaerales	WD2101 soil group	NA	NA	0.011219731	PyOM	New York	1.282008933	0.358406315	0.003933541
sq338	Bacteria	Bacteroidetes	Bacteroidia	Chitinophagales	Chitinophagaceae	Flavisolibacter	NA	0.017654097	PyOM	New York	1.654094452	0.726041618	0.001632265
sq339	Bacteria	Proteobacteria	Alphaproteobacteria	Caulobacterales	Caulobacteraceae	Phenylobacterium	NA	0.00284512	OM	Florida	0.031074913	-5.008105841	0.00250396
sq3390	Bacteria	Planctomycetes	Planctomycetacia	Pirellulales	Pirellulaceae	Pir4 lineage	metagenome	5.56E-05	PyOM	Florida	0.112521919	-3.151722028	0.002530308
sq34	Bacteria	Firmicutes	Bacilli	Bacillales	Bacillaceae	Bacillus	NA	1.91E-07	OM	Utah	28.87883147	4.851940462	6.02E-05
sq34	Bacteria	Firmicutes	Bacilli	Bacillales	Bacillaceae	Bacillus	NA	1.52E-16	OM	Florida	222.7513588	7.799290422	0.000138135
sq34	Bacteria	Firmicutes	Bacilli	Bacillales	Bacillaceae	Bacillus	NA	1.77E-06	OM	New York	256.6344418	8.003570991	5.61E-06
sq340	Bacteria	Firmicutes	Bacilli	Bacillales	Paenibacillaceae	Paenibacillus	NA	1.45E-10	OM	Utah	759.8245132	9.569522446	1.89E-05
sq340	Bacteria	Firmicutes	Bacilli	Bacillales	Paenibacillaceae	Paenibacillus	NA	0.000191845	OM	Florida	232.6440012	7.861980177	8.55E-06
sq341	Bacteria	Chloroflexi	Chloroflexia	Thermomicrobiales	JG30-KF-CM45	uncultured bacterium	uncultured bacterium	0.005752217	OM	New York	0.51359128	-0.961307388	0.002614622
sq341	Bacteria	Chloroflexi	Chloroflexia	Thermomicrobiales	JG30-KF-CM45	uncultured bacterium	uncultured bacterium	5.75E-26	PyOM	New York	2.312642687	1.209542381	0.002705406
sq342	Bacteria	Actinobacteria	Actinobacteria	Propionibacteriales	Nocardioidaceae	Nocardioides	NA	9.52E-15	OM	New York	0.120457344	-3.05340574	0.002636657
sq343	Bacteria	Actinobacteria	Actinobacteria	Micrococcales	Cellulomonadaceae	Cellulomonas	Cellulomonas hominis	7.59E-08	OM	New York	1117.221668	10.12569974	1.33E-05
sq344	Bacteria	Actinobacteria	Actinobacteria	Frankiales	Acidothermaceae	Acidothermus	NA	0.02480178	OM	Alaska	0.331686004	-1.592109957	0.003082026
sq345	Bacteria	Proteobacteria	Deltaproteobacteria	Myxococcales	bacteriap25	uncultured Myxococcales bacterium	uncultured Myxococcales bacterium	0.027103167	OM	Utah	0.320040301	-1.643674507	0.005011818
sq346	Bacteria	Actinobacteria	Actinobacteria	Frankiales	Acidothermaceae	Acidothermus	uncultured soil bacterium	3.67E-11	OM	Florida	0.016658269	-5.907617699	0.000994161
sq3460	Bacteria	Gemmatimonadetes	Gemmatimonadetes	Gemmatimonadales	Gemmatimonadaceae	uncultured	NA	0.000593974	PyOM	Florida	0.102948285	-3.280008301	0.000988737
sq347	Bacteria	Proteobacteria	Gammaproteobacteria	Xanthomonadales	Rhodanobacteraceae	Dyella	NA	0.005309171	OM	New York	0.595201927	-0.748548897	0.00282511
sq348	Bacteria	Actinobacteria	Actinobacteria	Pseudonocardiales	Pseudonocardiaceae	Pseudonocardia	NA	6.37E-06	OM	New York	0.172511423	-2.535236198	0.002350786
sq348	Bacteria	Actinobacteria	Actinobacteria	Pseudonocardiales	Pseudonocardiaceae	Pseudonocardia	NA	7.95E-08	OM	Utah	0.291013602	-1.78084151	0.001881976
sq348	Bacteria	Actinobacteria	Actinobacteria	Pseudonocardiales	Pseudonocardiaceae	Pseudonocardia	NA	0.027306311	OM	Alaska	4.719806453	2.2387277	4.30E-05
sq35	Bacteria	Planctomycetes	Phycisphaerae	Tepidisphaerales	WD2101 soil group	Planctomycetales bacterium Ellin6207	Planctomycetales bacterium Ellin6207	1.79E-06	OM	New York	0.026625673	-5.231038178	0.000469936
sq350	Bacteria	Proteobacteria	Gammaproteobacteria	Betaproteobacteriales	Rhodocyclaceae	NA	NA	0.015765045	PyOM	Florida	0.028235217	-5.146360457	0.000214443
sq350	Bacteria	Proteobacteria	Gammaproteobacteria	Betaproteobacteriales	Rhodocyclaceae	NA	NA	4.00E-10	OM	New York	564.0876862	9.139775634	6.55E-05
sq351	Bacteria	Actinobacteria	Actinobacteria	Micromonosporales	Micromonosporaceae	Dactylosporangium	NA	0.03239418	OM	Florida	7.237724249	2.855536143	5.88E-05
sq351	Bacteria	Actinobacteria	Actinobacteria	Micromonosporales	Micromonosporaceae	Dactylosporangium	NA	0.000114167	OM	Utah	0.126610607	-2.981529826	0.000331374
sq351	Bacteria	Actinobacteria	Actinobacteria	Micromonosporales	Micromonosporaceae	Dactylosporangium	NA	0.04704384	OM	New York	1.333734304	0.415471293	0.00158292
sq3510	Bacteria	Planctomycetes	Phycisphaerae	Tepidisphaerales	WD2101 soil group	NA	NA	0.007146131	PyOM	Florida	9.193366751	3.200593295	7.01E-05
sq352	Bacteria	Chloroflexi	Ktedonobacteria	Ktedonobacterales	Ktedonobacteraceae	uncultured	uncultured Clostridiales bacterium	4.62E-05	OM	Florida	0.024469931	-5.352846152	0.008376123
sq353	Bacteria	Planctomycetes	Phycisphaerae	Tepidisphaerales	WD2101 soil group	uncultured bacterium	uncultured bacterium	0.000207504	OM	New York	0.160095371	-2.642996497	0.000575978
sq354	Bacteria	Firmicutes	Bacilli	Bacillales	Paenibacillaceae	Paenibacillus	NA	1.62E-06	OM	New York	0.299615022	-1.738818138	0.000615268
sq354	Bacteria	Firmicutes	Bacilli	Bacillales	Paenibacillaceae	Paenibacillus	NA	6.42E-05	OM	Utah	59.61437896	5.897588445	4.30E-05
sq354	Bacteria	Firmicutes	Bacilli	Bacillales	Paenibacillaceae	Paenibacillus	NA	0.004399365	OM	Florida	9.136430144	3.191630574	0.000178134
sq355	Bacteria	Planctomycetes	Phycisphaerae	Tepidisphaerales	WD2101 soil group	NA	NA	7.42E-20	OM	New York	0.05295423	-4.239110251	0.006452549
sq356	Bacteria	Firmicutes	Bacilli	Bacillales	Paenibacillaceae	Cohnella	NA	3.20E-22	OM	New York	21.14689445	4.402373905	0.000226915
sq357	Bacteria	Verrucomicrobia	Verrucomicrobiae	Chthoniobacterales	Chthoniobacteraceae	Candidatus Udaeobacter	NA	0.00031365	OM	Alaska	0.133566896	-2.904365604	0.001902411
sq359	Bacteria	Proteobacteria	Alphaproteobacteria	Rhizobiales	Beijerinckiaceae	NA	NA	0.000116456	OM	New York	0.435966569	-1.197710586	0.000570837
sq359	Bacteria	Proteobacteria	Alphaproteobacteria	Rhizobiales	Beijerinckiaceae	NA	NA	0.048913218	OM	Alaska	0.051770293	-4.271731702	7.78E-05
sq362	Bacteria	Actinobacteria	Actinobacteria	Frankiales	Geodermatophilaceae	Geodermatophilus	NA	0.04956576	OM	Utah	0.486811224	-1.038565663	0.004482455
sq363	Bacteria	Firmicutes	Bacilli	Bacillales	Alicyclobacillaceae	Tumebacillus	uncultured bacterium	1.58E-08	OM	Alaska	149.7456285	7.226370077	5.07E-05
sq364	Bacteria	Bacteroidetes	Bacteroidia	Chitinophagales	Chitinophagaceae	Chitinophaga	Chitinophaga filiformis	4.46E-08	OM	New York	1761.739476	10.78278488	7.17E-06
sq366	Bacteria	Actinobacteria	Actinobacteria	Streptomycetales	Streptomycetaceae	Streptomyces	NA	0.00317328	OM	New York	0.041578564	-4.588016272	0.000155981
sq366	Bacteria	Actinobacteria	Actinobacteria	Streptomycetales	Streptomycetaceae	Streptomyces	NA	0.045353046	OM	Utah	0.126759344	-2.979835993	0.000619726
sq367	Bacteria	Verrucomicrobia	Verrucomicrobiae	Chthoniobacterales	Xiphinematobacteraceae	Candidatus Xiphinematobacter	NA	2.45E-15	OM	Florida	0.009883076	-6.660824197	0.008976226
sq3670	Bacteria	Planctomycetes	Planctomycetacia	Isosphaerales	Isosphaeraceae	uncultured	uncultured bacterium	0.000709408	PyOM	Florida	0.132564679	-2.915231664	0.010048937
sq368	Bacteria	Firmicutes	Bacilli	Bacillales	Alicyclobacillaceae	Alicyclobacillus	NA	0.046715453	PyOM	Alaska	0.167741163	-2.575691334	0.00541054
sq369	Bacteria	Actinobacteria	Actinobacteria	Streptomycetales	Streptomycetaceae	Streptomyces	NA	0.036294702	OM	Florida	0.094050323	-3.410423298	0.000120211
sq37	Bacteria	Proteobacteria	Gammaproteobacteria	Betaproteobacteriales	Burkholderiaceae	Massilia	NA	1.21E-12	OM	Utah	53.41685918	5.739223245	0.000175465
sq3700	Bacteria	Planctomycetes	Planctomycetacia	Gemmatales	Gemmataceae	uncultured	NA	0.014760648	PyOM	Florida	248.7704082	7.958671074	3.98E-05
sq371	Bacteria	Actinobacteria	Actinobacteria	Frankiales	Geodermatophilaceae	Blastococcus	uncultured Blastococcus sp.	6.41E-07	OM	New York	0.02425581	-5.365525821	0.000519011
sq372	Bacteria	WPS-2	uncultured bacterium	uncultured bacterium	uncultured bacterium	uncultured bacterium	uncultured bacterium	1.89E-08	OM	Florida	0.002407422	-8.698295403	0.002272337
sq3720	Bacteria	Proteobacteria	Alphaproteobacteria	Rhizobiales	Xanthobacteraceae	NA	NA	9.21E-12	PyOM	Florida	0.051886718	-4.268490907	0.002357953
sq373	Bacteria	Bacteroidetes	Bacteroidia	Cytophagales	Hymenobacteraceae	Adhaeribacter	NA	0.002957438	OM	Utah	11.77059544	3.557115399	0.000717201
sq374	Bacteria	Proteobacteria	Alphaproteobacteria	Elsterales	Elsteraceae	uncultured	NA	0.004211929	PyOM	New York	0.375424759	-1.413404298	0.000797953
sq374	Bacteria	Proteobacteria	Alphaproteobacteria	Elsterales	Elsteraceae	uncultured	NA	0.019768694	OM	Florida	0.010851284	-6.525990408	0.001774543
sq3740	Bacteria	Proteobacteria	Alphaproteobacteria	Micropepsales	Micropepsaceae	uncultured	NA	2.64E-15	PyOM	Florida	0.031253214	-4.999851644	0.001792546
sq375	Bacteria	Firmicutes	Bacilli	Bacillales	Paenibacillaceae	Paenibacillus	NA	1.59E-08	OM	Florida	54.82076477	5.776650549	2.57E-05
sq3750	Bacteria	Chloroflexi	Chloroflexia	Thermomicrobiales	JG30-KF-CM45	uncultured bacterium	uncultured bacterium	6.92E-06	PyOM	Florida	26.8317403	4.745868725	2.61E-05
sq376	Bacteria	Actinobacteria	Actinobacteria	Frankiales	Geodermatophilaceae	Modestobacter	uncultured bacterium	1.12E-05	OM	Utah	0.235331673	-2.087232588	0.005393419
sq378	Bacteria	Gemmatimonadetes	Gemmatimonadetes	Gemmatimonadales	Gemmatimonadaceae	Gemmatimonas	uncultured Gemmatimonas sp.	0.000136397	OM	New York	0.285163294	-1.810139801	0.004182572
sq380	Bacteria	Firmicutes	Bacilli	Bacillales	Bacillaceae	Bacillus	NA	3.50E-18	OM	Utah	79.5636968	6.314038405	0.000138002
sq381	Bacteria	Planctomycetes	Phycisphaerae	Tepidisphaerales	WD2101 soil group	uncultured bacterium	uncultured bacterium	0.019810306	OM	New York	0.556981057	-0.844299832	0.000655643
sq381	Bacteria	Planctomycetes	Phycisphaerae	Tepidisphaerales	WD2101 soil group	uncultured bacterium	uncultured bacterium	0.043397759	PyOM	New York	1.634053568	0.708455279	0.000645697
sq383	Bacteria	Verrucomicrobia	Verrucomicrobiae	Chthoniobacterales	Chthoniobacteraceae	Chthoniobacter	uncultured bacterium	0.000560989	PyOM	New York	4.298086191	2.103694414	9.71E-05
sq383	Bacteria	Verrucomicrobia	Verrucomicrobiae	Chthoniobacterales	Chthoniobacteraceae	Chthoniobacter	uncultured bacterium	4.94E-52	OM	New York	129.415423	7.015865749	9.81E-05
sq385	Bacteria	Verrucomicrobia	Verrucomicrobiae	Pedosphaerales	Pedosphaeraceae	bacterium Ellin516	bacterium Ellin516	9.53E-08	OM	New York	0.036678334	-4.768928075	0.000544837
sq387	Bacteria	Proteobacteria	Gammaproteobacteria	Gammaproteobacteria Incertae Sedis	Unknown Family	Acidibacter	NA	0.028499597	OM	New York	0.080564614	-3.633709872	0.000216203
sq387	Bacteria	Proteobacteria	Gammaproteobacteria	Gammaproteobacteria Incertae Sedis	Unknown Family	Acidibacter	NA	0.00060521	OM	Alaska	0.146397255	-2.772039588	0.00020093
sq3870	Bacteria	Actinobacteria	Actinobacteria	Frankiales	Acidothermaceae	Acidothermus	uncultured actinobacterium	1.59E-05	PyOM	Florida	0.141706949	-2.81901759	0.003671261
sq388	Bacteria	Proteobacteria	Alphaproteobacteria	Rhizobiales	Beijerinckiaceae	Microvirga	NA	0.00109961	OM	New York	0.608994835	-0.715498103	0.001292812
sq39	Archaea	Thaumarchaeota	Nitrososphaeria	Nitrososphaerales	Nitrososphaeraceae	NA	NA	0.003631541	OM	New York	0.143678352	-2.799085391	0.03862631
sq390	Bacteria	Proteobacteria	Alphaproteobacteria	Rhizobiales	Xanthobacteraceae	uncultured	NA	0.015599839	OM	Alaska	0.149834686	-2.738556453	0.000102089
sq390	Bacteria	Proteobacteria	Alphaproteobacteria	Rhizobiales	Xanthobacteraceae	uncultured	NA	2.49E-07	OM	Florida	0.058782356	-4.088473016	0.000469173
sq3900	Bacteria	Actinobacteria	Actinobacteria	Micromonosporales	Micromonosporaceae	Luedemannella	metagenome	0.041658706	PyOM	Florida	0.335324014	-1.576372291	0.000515285
sq391	Bacteria	Actinobacteria	Thermoleophilia	Gaiellales	uncultured	NA	NA	0.000190469	PyOM	New York	0.640016518	-0.643818955	0.004185587
sq391	Bacteria	Actinobacteria	Thermoleophilia	Gaiellales	uncultured	NA	NA	2.81E-33	OM	New York	0.112669021	-3.149837197	0.004184495
sq393	Bacteria	Proteobacteria	Alphaproteobacteria	Acetobacterales	Acetobacteraceae	uncultured	NA	0.009545062	OM	Alaska	0.003486615	-8.163957036	0.012277973
sq395	Bacteria	Planctomycetes	Phycisphaerae	Tepidisphaerales	WD2101 soil group	NA	NA	7.08E-23	OM	New York	0.137278954	-2.864817631	0.002792925
sq396	Bacteria	Chloroflexi	Anaerolineae	SBR1031	A4b	metagenome	metagenome	1.07E-16	OM	Utah	8.962374406	3.163880997	0.001210503
sq397	Bacteria	Firmicutes	Bacilli	Bacillales	Planococcaceae	Sporosarcina	NA	1.94E-23	OM	New York	0.168409633	-2.569953432	0.001927445
sq399	Bacteria	Firmicutes	Bacilli	Bacillales	Alicyclobacillaceae	Alicyclobacillus	uncultured Alicyclobacillaceae bacterium	1.95E-05	OM	Alaska	308.7776648	8.27042459	1.96E-05
sq40	Bacteria	Proteobacteria	Alphaproteobacteria	Caulobacterales	Caulobacteraceae	Phenylobacterium	NA	0.015981099	OM	Alaska	0.012122342	-6.366187744	0.000334317
sq40	Bacteria	Proteobacteria	Alphaproteobacteria	Caulobacterales	Caulobacteraceae	Phenylobacterium	NA	4.46E-05	OM	Florida	0.020576622	-5.602850024	0.002726748
sq400	Bacteria	Proteobacteria	Alphaproteobacteria	Rhizobiales	Beijerinckiaceae	uncultured	metagenome	0.0188165	OM	Florida	0.05101117	-4.293043009	0.000987207
sq400	Bacteria	Proteobacteria	Alphaproteobacteria	Rhizobiales	Beijerinckiaceae	uncultured	metagenome	0.040617641	PyOM	Florida	0.155996597	-2.680413536	0.00336361
sq401	Bacteria	Acidobacteria	Acidobacteriia	Acidobacteriales	Acidobacteriaceae (Subgroup 1)	Acidipila	NA	2.33E-11	OM	Florida	0.038532537	-4.697779017	0.001467461
sq401	Bacteria	Acidobacteria	Acidobacteriia	Acidobacteriales	Acidobacteriaceae (Subgroup 1)	Acidipila	NA	0.000308431	OM	Alaska	0.031844825	-4.972797257	0.002519903
sq4010	Bacteria	Actinobacteria	Thermoleophilia	Gaiellales	uncultured	NA	NA	3.88E-06	PyOM	Florida	0.15676253	-2.673347337	0.001397664
sq402	Bacteria	Firmicutes	Bacilli	Bacillales	Paenibacillaceae	Paenibacillus	NA	6.18E-06	OM	New York	118.1935376	6.885007346	6.71E-06
sq402	Bacteria	Firmicutes	Bacilli	Bacillales	Paenibacillaceae	Paenibacillus	NA	1.08E-16	OM	Florida	86.46420965	6.434031173	6.06E-05
sq4020	Bacteria	Planctomycetes	Planctomycetacia	Isosphaerales	Isosphaeraceae	uncultured	NA	8.27E-05	PyOM	Florida	8.217146717	3.038637526	7.81E-05
sq403	Bacteria	Firmicutes	Bacilli	Bacillales	Alicyclobacillaceae	Tumebacillus	NA	0.037258715	OM	New York	16.64053945	4.056630298	7.62E-06
sq403	Bacteria	Firmicutes	Bacilli	Bacillales	Alicyclobacillaceae	Tumebacillus	NA	6.68E-05	OM	Florida	0.002939519	-8.410203988	0.001937054
sq403	Bacteria	Firmicutes	Bacilli	Bacillales	Alicyclobacillaceae	Tumebacillus	NA	0.00052503	PyOM	New York	66.32075891	6.051388611	6.78E-06
sq407	Bacteria	Firmicutes	Bacilli	Bacillales	Alicyclobacillaceae	Tumebacillus	uncultured bacterium	0.000407312	PyOM	New York	0.330303281	-1.598136794	0.00071417
sq407	Bacteria	Firmicutes	Bacilli	Bacillales	Alicyclobacillaceae	Tumebacillus	uncultured bacterium	1.50E-07	OM	New York	0.01902485	-5.715971142	0.00069827
sq409	Bacteria	Proteobacteria	Gammaproteobacteria	Betaproteobacteriales	Burkholderiaceae	Noviherbaspirillum	NA	0.003733925	PyOM	New York	5.144034474	2.362900311	3.37E-05
sq409	Bacteria	Proteobacteria	Gammaproteobacteria	Betaproteobacteriales	Burkholderiaceae	Noviherbaspirillum	NA	0.011007265	OM	New York	5.408269405	2.435167019	3.54E-05
sq41	Bacteria	Chloroflexi	Chloroflexia	Thermomicrobiales	JG30-KF-CM45	NA	NA	1.40E-08	OM	New York	0.205483	-2.282909055	0.000632169
sq41	Bacteria	Chloroflexi	Chloroflexia	Thermomicrobiales	JG30-KF-CM45	NA	NA	1.14E-09	OM	Utah	0.312356018	-1.678736771	0.051119429
sq410	Bacteria	Firmicutes	Bacilli	Bacillales	Bacillaceae	Bacillus	NA	0.018569527	OM	Utah	7.651179869	2.935682239	2.32E-05
sq4100	Bacteria	Proteobacteria	Alphaproteobacteria	Caulobacterales	Caulobacteraceae	uncultured	uncultured bacterium	0.000682402	PyOM	Florida	17.8663414	4.15917233	5.92E-05
sq411	Bacteria	Proteobacteria	Gammaproteobacteria	Gammaproteobacteria Incertae Sedis	Unknown Family	Candidatus Berkiella	NA	0.030254434	OM	Alaska	28.09953035	4.812474113	0.000693061
sq412	Bacteria	Firmicutes	Bacilli	Bacillales	Bacillaceae	Bacillus	NA	0.042464393	OM	New York	0.092668012	-3.43178476	6.82E-05
sq413	Bacteria	Actinobacteria	Rubrobacteria	Rubrobacterales	Rubrobacteriaceae	Rubrobacter	metagenome	0.000267325	OM	Utah	0.364841909	-1.454656635	0.005291029
sq414	Bacteria	Actinobacteria	Thermoleophilia	Gaiellales	uncultured	bacterium Ellin6515	bacterium Ellin6515	0.002336846	PyOM	New York	0.541337398	-0.885400036	0.003131271
sq414	Bacteria	Actinobacteria	Thermoleophilia	Gaiellales	uncultured	bacterium Ellin6515	bacterium Ellin6515	1.21E-15	OM	New York	0.05724447	-4.126719852	0.003091773
sq416	Bacteria	Proteobacteria	Alphaproteobacteria	Sphingomonadales	Sphingomonadaceae	NA	NA	0.003370748	OM	Utah	0.389960803	-1.358598976	0.00256108
sq418	Bacteria	Proteobacteria	Gammaproteobacteria	Betaproteobacteriales	Burkholderiaceae	Massilia	NA	0.006921317	OM	New York	0.256689115	-1.961905977	0.000170991
sq418	Bacteria	Proteobacteria	Gammaproteobacteria	Betaproteobacteriales	Burkholderiaceae	Massilia	NA	0.00909878	OM	Utah	0.164938359	-2.600001135	0.000206265
sq419	Bacteria	Actinobacteria	Actinobacteria	Frankiales	Acidothermaceae	Acidothermus	NA	0.014893655	OM	Florida	0.058075086	-4.105936804	0.00357534
sq42	Bacteria	Firmicutes	Bacilli	Bacillales	Alicyclobacillaceae	Alicyclobacillus	uncultured bacterium	0.000106058	OM	Alaska	14.28231403	3.836157839	0.003881147
sq420	Bacteria	Actinobacteria	Thermoleophilia	Solirubrobacterales	67-14	uncultured Rubrobacteria bacterium	uncultured Rubrobacteria bacterium	5.75E-07	OM	Utah	0.301599635	-1.729293413	0.005658924
sq421	Bacteria	Actinobacteria	Actinobacteria	Streptomycetales	Streptomycetaceae	Streptomyces	NA	1.44E-12	OM	New York	0.127983094	-2.965974844	0.00084474
sq4220	Bacteria	Verrucomicrobia	Verrucomicrobiae	Chthoniobacterales	Xiphinematobacteraceae	Candidatus Xiphinematobacter	NA	4.87E-06	PyOM	Florida	0.002741081	-8.511039294	0.011356721
sq424	Bacteria	Proteobacteria	Alphaproteobacteria	Rhizobiales	Xanthobacteraceae	Pseudolabrys	NA	6.19E-20	OM	New York	0.106216622	-3.234918544	0.001742011
sq427	Archaea	Thaumarchaeota	Nitrososphaeria	Nitrososphaerales	Nitrososphaeraceae	NA	NA	9.65E-16	OM	New York	0.065267031	-3.937501786	0.003273273
sq429	Bacteria	Actinobacteria	Thermoleophilia	Solirubrobacterales	67-14	NA	NA	4.26E-10	OM	New York	0.109904625	-3.185675998	0.000640418
sq429	Bacteria	Actinobacteria	Thermoleophilia	Solirubrobacterales	67-14	NA	NA	0.003702546	OM	Utah	0.207027847	-2.272103256	0.004316071
sq43	Archaea	Thaumarchaeota	Nitrososphaeria	Nitrososphaerales	Nitrososphaeraceae	NA	NA	2.91E-05	OM	Utah	0.266565389	-1.907438623	0.049272879
sq431	Bacteria	Actinobacteria	Actinobacteria	Frankiales	Acidothermaceae	Acidothermus	uncultured bacterium	0.007571463	OM	New York	0.116255613	-3.104627721	0.000106365
sq431	Bacteria	Actinobacteria	Actinobacteria	Frankiales	Acidothermaceae	Acidothermus	uncultured bacterium	4.03E-07	OM	Florida	0.053210649	-4.232141202	0.004691639
sq4310	Bacteria	Actinobacteria	Thermoleophilia	Solirubrobacterales	Solirubrobacteraceae	Solirubrobacter	NA	0.014332214	PyOM	Florida	0.251867349	-1.989263986	0.004696243
sq432	Bacteria	Proteobacteria	Deltaproteobacteria	Myxococcales	bacteriap25	metagenome	metagenome	0.016720229	OM	Utah	0.174337019	-2.52004915	0.007900152
sq433	Bacteria	Acidobacteria	Acidobacteriia	Subgroup 2	uncultured Acidobacteria bacterium	uncultured Acidobacteria bacterium	uncultured Acidobacteria bacterium	7.30E-09	OM	Alaska	0.03923916	-4.671562049	0.002299748
sq435	Bacteria	Firmicutes	Clostridia	Clostridiales	Clostridiaceae 1	Clostridium sensu stricto 12	Clostridium magnum	0.000886768	OM	New York	0.212121348	-2.237038273	0.000182336
sq436	Bacteria	Proteobacteria	Gammaproteobacteria	Betaproteobacteriales	Burkholderiaceae	Massilia	NA	0.001108759	PyOM	New York	0.383798797	-1.381577907	0.000755435
sq436	Bacteria	Proteobacteria	Gammaproteobacteria	Betaproteobacteriales	Burkholderiaceae	Massilia	NA	3.61E-10	OM	New York	0.087274936	-3.518288804	0.000724982
sq437	Bacteria	Proteobacteria	Gammaproteobacteria	Betaproteobacteriales	Burkholderiaceae	NA	NA	6.79E-08	PyOM	New York	0.553662747	-0.852920641	0.004924775
sq437	Bacteria	Proteobacteria	Gammaproteobacteria	Betaproteobacteriales	Burkholderiaceae	NA	NA	1.11E-29	OM	New York	0.076093501	-3.716082945	0.004694681
sq438	Bacteria	Actinobacteria	Actinobacteria	Micrococcales	Intrasporangiaceae	Intrasporangium	uncultured bacterium	3.42E-12	OM	New York	0.139409008	-2.842604305	0.002352926
sq44	Bacteria	Proteobacteria	Alphaproteobacteria	Sphingomonadales	Sphingomonadaceae	NA	NA	7.26E-11	OM	Alaska	9.71E-05	-13.33024397	0.04160536
sq440	Bacteria	Proteobacteria	Alphaproteobacteria	Rhizobiales	Xanthobacteraceae	uncultured	NA	3.87E-08	OM	New York	0.240635623	-2.055077865	0.001445622
sq4400	Bacteria	Proteobacteria	Alphaproteobacteria	Acetobacterales	Acetobacteraceae	uncultured	uncultured bacterium	0.005992682	PyOM	Florida	2.155495903	1.10801982	0.000491275
sq442	Bacteria	Actinobacteria	Thermoleophilia	Solirubrobacterales	Solirubrobacteraceae	Conexibacter	NA	0.018896058	OM	New York	19.49248463	4.284846092	5.67E-05
sq443	Bacteria	Proteobacteria	Alphaproteobacteria	Sphingomonadales	Sphingomonadaceae	Sphingoaurantiacus	uncultured bacterium	0.008275767	OM	Utah	9.388860888	3.230950132	0.001100346
sq444	Bacteria	Planctomycetes	Planctomycetacia	Isosphaerales	Isosphaeraceae	Singulisphaera	uncultured bacterium	0.020927032	OM	Florida	77.40234416	6.274305355	0.000281676
sq445	Bacteria	Actinobacteria	Actinobacteria	Micrococcales	Intrasporangiaceae	Oryzihumus	uncultured bacterium	0.001303616	OM	New York	0.085353747	-3.550401702	0.000230045
sq445	Bacteria	Actinobacteria	Actinobacteria	Micrococcales	Intrasporangiaceae	Oryzihumus	uncultured bacterium	0.025667793	OM	Alaska	0.204344816	-2.29092245	0.000939026
sq447	Archaea	Thaumarchaeota	Nitrososphaeria	Nitrososphaerales	Nitrososphaeraceae	uncultured compost archaeon	uncultured compost archaeon	7.36E-26	OM	New York	0.055895519	-4.161123567	0.00372093
sq448	Bacteria	Acidobacteria	Acidobacteriia	Acidobacteriales	Acidobacteriaceae (Subgroup 1)	Acidipila	uncultured bacterium	0.007074634	OM	Florida	0.025638437	-5.285547897	0.000213217
sq448	Bacteria	Acidobacteria	Acidobacteriia	Acidobacteriales	Acidobacteriaceae (Subgroup 1)	Acidipila	uncultured bacterium	0.019355266	OM	Alaska	0.033895861	-4.882747091	0.003736514
sq449	Bacteria	Proteobacteria	Gammaproteobacteria	Legionellales	Legionellaceae	Legionella	NA	1.52E-05	OM	Alaska	169.453541	7.404745974	1.42E-05
sq45	Bacteria	Actinobacteria	Actinobacteria	Micrococcales	Intrasporangiaceae	Oryzihumus	uncultured bacterium	4.30E-32	OM	New York	0.024801959	-5.333402094	0.022293385
sq45	Bacteria	Actinobacteria	Actinobacteria	Micrococcales	Intrasporangiaceae	Oryzihumus	uncultured bacterium	0.000296075	PyOM	New York	0.450365184	-1.150832792	0.020662798
sq450	Bacteria	Actinobacteria	Thermoleophilia	Solirubrobacterales	Solirubrobacteraceae	Conexibacter	NA	7.14E-05	OM	Alaska	0.194651046	-2.361038001	0.002460799
sq451	Bacteria	Firmicutes	Bacilli	Bacillales	Bacillaceae	Bacillus	NA	1.48E-08	OM	Alaska	56.27838004	5.814508897	4.88E-05
sq452	Bacteria	Firmicutes	Bacilli	Bacillales	Paenibacillaceae	Ammoniphilus	uncultured bacterium	1.91E-06	OM	Utah	290.8092512	8.183929355	1.29E-05
sq452	Bacteria	Firmicutes	Bacilli	Bacillales	Paenibacillaceae	Ammoniphilus	uncultured bacterium	2.59E-06	PyOM	Utah	346.1320224	8.435178608	1.19E-05
sq453	Bacteria	Actinobacteria	Actinobacteria	Streptosporangiales	Streptosporangiaceae	NA	NA	5.82E-08	PyOM	Alaska	465.5511909	8.862796002	1.29E-05
sq454	Bacteria	Firmicutes	Bacilli	Bacillales	Paenibacillaceae	Brevibacillus	NA	0.001816083	OM	Florida	267.3374012	8.062517878	2.46E-05
sq456	Bacteria	Proteobacteria	Deltaproteobacteria	Myxococcales	Myxococcaceae	uncultured	uncultured bacterium	8.67E-07	OM	Utah	3.623938337	1.857558407	0.001223665
sq456	Bacteria	Proteobacteria	Deltaproteobacteria	Myxococcales	Myxococcaceae	uncultured	uncultured bacterium	9.02E-08	OM	New York	0.069208901	-3.852898604	0.000796366
sq457	Bacteria	Firmicutes	Bacilli	Bacillales	Paenibacillaceae	Oxalophagus	uncultured bacterium	0.004388266	PyOM	Alaska	72.18303875	6.173587974	6.58E-05
sq457	Bacteria	Firmicutes	Bacilli	Bacillales	Paenibacillaceae	Oxalophagus	uncultured bacterium	0.036837639	OM	Hawaii	64.26377088	6.005933733	1.11E-05
sq458	Bacteria	Firmicutes	Bacilli	Bacillales	Bacillaceae	Bacillus	NA	0.004460539	OM	Florida	0.152759106	-2.710669716	0.000648207
sq459	Bacteria	Proteobacteria	Gammaproteobacteria	Xanthomonadales	Rhodanobacteraceae	Dyella	NA	4.84E-13	OM	New York	0.343357283	-1.542217528	0.002823888
sq461	Bacteria	Planctomycetes	Phycisphaerae	Tepidisphaerales	WD2101 soil group	NA	NA	0.020246179	PyOM	New York	0.58539343	-0.772521541	0.000797529
sq462	Bacteria	Proteobacteria	Gammaproteobacteria	Xanthomonadales	Xanthomonadaceae	NA	NA	0.042635178	OM	Hawaii	0.056017941	-4.157967223	0.000227185
sq462	Bacteria	Proteobacteria	Gammaproteobacteria	Xanthomonadales	Xanthomonadaceae	NA	NA	6.46E-15	PyOM	New York	0.165619321	-2.594057107	0.003660247
sq462	Bacteria	Proteobacteria	Gammaproteobacteria	Xanthomonadales	Xanthomonadaceae	NA	NA	1.69E-32	OM	New York	0.01707411	-5.872045811	0.003655964
sq464	Bacteria	Actinobacteria	Thermoleophilia	Solirubrobacterales	Solirubrobacteraceae	Conexibacter	uncultured bacterium	2.31E-39	OM	Florida	0.030119675	-5.053149974	0.006068691
sq4640	Bacteria	Actinobacteria	Thermoleophilia	Solirubrobacterales	67-14	NA	NA	3.50E-16	PyOM	Florida	0.188242782	-2.409333549	0.006572812
sq465	Bacteria	Verrucomicrobia	Verrucomicrobiae	Chthoniobacterales	Xiphinematobacteraceae	Candidatus Xiphinematobacter	uncultured bacterium	1.19E-42	OM	New York	0.090617925	-3.464059732	0.003180405
sq466	Bacteria	Verrucomicrobia	Verrucomicrobiae	Chthoniobacterales	Chthoniobacteraceae	Candidatus Udaeobacter	NA	1.53E-25	OM	New York	0.077778496	-3.684484857	0.003051232
sq468	Bacteria	Actinobacteria	Thermoleophilia	Solirubrobacterales	Solirubrobacteraceae	Conexibacter	uncultured bacterium	0.00012058	OM	Florida	0.00417379	-7.904426344	0.003264171
sq4680	Archaea	Thaumarchaeota	Nitrososphaeria	Nitrososphaerales	Nitrososphaeraceae	NA	NA	4.29E-11	PyOM	Florida	0.004772838	-7.710936791	0.002917914
sq47	Archaea	Thaumarchaeota	Nitrososphaeria	Nitrososphaerales	Nitrososphaeraceae	NA	NA	0.005006725	OM	Utah	0.373564519	-1.420570659	0.037384234
sq471	Bacteria	Actinobacteria	Actinobacteria	Frankiales	Nakamurellaceae	Nakamurella	NA	1.90E-20	OM	New York	0.046068642	-4.440071121	0.003224692
sq472	Bacteria	Actinobacteria	Actinobacteria	Pseudonocardiales	Pseudonocardiaceae	Crossiella	uncultured bacterium	3.18E-09	OM	Florida	0.0516066	-4.276300594	0.003594759
sq472	Bacteria	Actinobacteria	Actinobacteria	Pseudonocardiales	Pseudonocardiaceae	Crossiella	uncultured bacterium	0.016129509	OM	Utah	0.355531255	-1.4919517	0.001252325
sq474	Bacteria	Chloroflexi	Ktedonobacteria	Ktedonobacterales	JG30-KF-AS9	uncultured bacterium	uncultured bacterium	6.41E-09	OM	New York	0.160112151	-2.642845292	0.00316873
sq475	Bacteria	Proteobacteria	Alphaproteobacteria	Caulobacterales	Caulobacteraceae	Caulobacter	NA	0.011627316	OM	New York	9.077325047	3.182267219	1.37E-05
sq476	Bacteria	Proteobacteria	Gammaproteobacteria	Betaproteobacteriales	Burkholderiaceae	Massilia	NA	0.019341594	OM	Utah	17.95884749	4.166622863	1.49E-05
sq477	Bacteria	Actinobacteria	Actinobacteria	Frankiales	Frankiaceae	Jatrophihabitans	NA	1.63E-32	OM	New York	0.084510946	-3.564717977	0.002258887
sq477	Bacteria	Actinobacteria	Actinobacteria	Frankiales	Frankiaceae	Jatrophihabitans	NA	0.009690172	PyOM	New York	0.670572643	-0.576534468	0.00231213
sq4770	Bacteria	Bacteroidetes	Bacteroidia	Sphingobacteriales	Sphingobacteriaceae	Mucilaginibacter	NA	0.009847497	PyOM	Florida	0.203177804	-2.29918529	0.001051608
sq478	Bacteria	Actinobacteria	Thermoleophilia	Solirubrobacterales	Solirubrobacteraceae	uncultured	NA	0.047597836	OM	Alaska	0.090688642	-3.462934307	9.11E-05
sq480	Bacteria	Proteobacteria	Alphaproteobacteria	Caulobacterales	Caulobacteraceae	Phenylobacterium	uncultured bacterium	3.09E-06	PyOM	Florida	0.107076859	-3.223281372	0.000826509
sq481	Bacteria	Proteobacteria	Gammaproteobacteria	Betaproteobacteriales	Burkholderiaceae	NA	NA	1.38E-08	OM	New York	0.009368594	-6.737951784	0.001307704
sq481	Bacteria	Proteobacteria	Gammaproteobacteria	Betaproteobacteriales	Burkholderiaceae	NA	NA	0.011957813	PyOM	New York	0.206159169	-2.278169467	0.001093797
sq482	Bacteria	Proteobacteria	Alphaproteobacteria	Caulobacterales	Caulobacteraceae	uncultured	NA	0.016565207	OM	Alaska	0.000997466	-9.969445405	0.008228137
sq483	Bacteria	Proteobacteria	Alphaproteobacteria	Sphingomonadales	Sphingomonadaceae	Sphingomonas	NA	0.010305294	OM	New York	0.424941584	-1.234663565	0.001330392
sq484	Archaea	Thaumarchaeota	Nitrososphaeria	Nitrososphaerales	Nitrososphaeraceae	Candidatus Nitrocosmicus	uncultured archaeon	0.016971072	OM	Utah	0.481559803	-1.054213124	0.002209692
sq484	Archaea	Thaumarchaeota	Nitrososphaeria	Nitrososphaerales	Nitrososphaeraceae	Candidatus Nitrocosmicus	uncultured archaeon	1.90E-05	OM	New York	0.066354762	-3.913656178	0.000290705
sq484	Archaea	Thaumarchaeota	Nitrososphaeria	Nitrososphaerales	Nitrososphaeraceae	Candidatus Nitrocosmicus	uncultured archaeon	0.001209207	PyOM	New York	0.240277301	-2.057227729	0.000286863
sq4840	Bacteria	Proteobacteria	Alphaproteobacteria	Rhizobiales	Rhizobiales Incertae Sedis	Nordella	NA	0.047986014	PyOM	Florida	0.223218441	-2.163471873	0.0001122
sq485	Bacteria	Proteobacteria	Alphaproteobacteria	Sphingomonadales	Sphingomonadaceae	Sphingomonas	NA	0.000107479	OM	Utah	0.366182274	-1.44936614	0.00268303
sq487	Bacteria	Actinobacteria	Actinobacteria	Micrococcales	Intrasporangiaceae	Oryzihumus	uncultured bacterium	9.73E-17	OM	New York	0.12870963	-2.95780809	0.002071729
sq489	Bacteria	Firmicutes	Bacilli	Bacillales	Alicyclobacillaceae	Tumebacillus	NA	2.36E-08	OM	Alaska	14.28520177	3.836449509	0.000266221
sq49	Bacteria	Proteobacteria	Alphaproteobacteria	Rhizobiales	Rhizobiaceae	Ensifer	Ensifer meliloti	1.75E-15	OM	Utah	252.3623099	7.979352651	0.000421317
sq491	Archaea	Thaumarchaeota	Nitrososphaeria	Nitrososphaerales	Nitrososphaeraceae	Candidatus Nitrososphaera	uncultured archaeon	0.00057381	OM	Utah	0.307458098	-1.701538287	0.004159222
sq492	Bacteria	Actinobacteria	Acidimicrobiia	uncultured	uncultured forest soil bacterium	uncultured forest soil bacterium	uncultured forest soil bacterium	0.030978975	OM	Alaska	0.320453236	-1.641814258	0.002015831
sq493	Bacteria	Chloroflexi	Chloroflexia	Thermomicrobiales	JG30-KF-CM45	metagenome	metagenome	0.047453512	OM	New York	0.607892659	-0.718111497	0.002665589
sq493	Bacteria	Chloroflexi	Chloroflexia	Thermomicrobiales	JG30-KF-CM45	metagenome	metagenome	0.007544712	PyOM	New York	1.85624294	0.892385539	0.00160122
sq494	Bacteria	Acidobacteria	Acidobacteriia	Acidobacteriales	Acidobacteriaceae (Subgroup 1)	Acidipila	NA	0.009044456	OM	Florida	0.049283984	-4.342737298	0.000675907
sq497	Bacteria	Proteobacteria	Alphaproteobacteria	Sphingomonadales	Sphingomonadaceae	Sphingomonas	NA	0.00222913	OM	Utah	0.231418396	-2.111424541	0.001281974
sq497	Bacteria	Proteobacteria	Alphaproteobacteria	Sphingomonadales	Sphingomonadaceae	Sphingomonas	NA	0.000694025	OM	New York	0.358942004	-1.478177334	0.00083923
sq498	Bacteria	Actinobacteria	Actinobacteria	Micrococcales	Micrococcaceae	NA	NA	1.12E-06	OM	Utah	0.169997501	-2.556414553	0.004165167
sq5	Bacteria	Proteobacteria	Gammaproteobacteria	Betaproteobacteriales	Burkholderiaceae	Massilia	NA	0.000521926	OM	Florida	0.089895459	-3.475607954	0.0428683
sq5	Bacteria	Proteobacteria	Gammaproteobacteria	Betaproteobacteriales	Burkholderiaceae	Massilia	NA	4.37E-13	OM	Alaska	0.005975254	-7.386784123	0.003422556
sq50	Bacteria	WPS-2	uncultured bacterium	uncultured bacterium	uncultured bacterium	uncultured bacterium	uncultured bacterium	9.63E-08	PyOM	Florida	0.080415908	-3.636375257	0.044104087
sq500	Bacteria	Actinobacteria	Actinobacteria	Streptosporangiales	Streptosporangiaceae	Sphaerisporangium	NA	1.42E-16	OM	New York	5.733556725	2.519430371	0.000445236
sq500	Bacteria	Actinobacteria	Actinobacteria	Streptosporangiales	Streptosporangiaceae	Sphaerisporangium	NA	0.026942996	PyOM	New York	2.956137198	1.563713228	0.000459501
sq500	Bacteria	Actinobacteria	Actinobacteria	Streptosporangiales	Streptosporangiaceae	Sphaerisporangium	NA	0.002645876	OM	Florida	25.21019102	4.655935145	4.99E-05
sq501	Bacteria	Verrucomicrobia	Verrucomicrobiae	Chthoniobacterales	Xiphinematobacteraceae	Candidatus Xiphinematobacter	NA	1.02E-15	OM	Florida	0.006734072	-7.214305175	0.008934378
sq5010	Bacteria	Planctomycetes	Phycisphaerae	Tepidisphaerales	WD2101 soil group	NA	NA	0.001045033	PyOM	Florida	0.127755552	-2.968542108	0.008955144
sq502	Bacteria	Proteobacteria	Alphaproteobacteria	Rhizobiales	Beijerinckiaceae	NA	NA	0.00092131	OM	Florida	7.238052046	2.855601482	7.32E-05
sq502	Bacteria	Proteobacteria	Alphaproteobacteria	Rhizobiales	Beijerinckiaceae	NA	NA	0.004944102	OM	New York	24.43927033	4.611129307	1.46E-05
sq502	Bacteria	Proteobacteria	Alphaproteobacteria	Rhizobiales	Beijerinckiaceae	NA	NA	0.035446906	PyOM	New York	27.13180527	4.761913138	9.25E-06
sq5020	Bacteria	Proteobacteria	Alphaproteobacteria	Acetobacterales	Acetobacteraceae	Acidiphilium	uncultured soil bacterium	6.65E-12	PyOM	Florida	107.561803	6.749022034	7.02E-05
sq5030	Bacteria	Planctomycetes	Planctomycetacia	Isosphaerales	Isosphaeraceae	uncultured	uncultured bacterium	0.00030523	PyOM	Florida	0.010078352	-6.632596371	0.000714377
sq504	Bacteria	Verrucomicrobia	Verrucomicrobiae	Chthoniobacterales	Chthoniobacteraceae	Candidatus Udaeobacter	uncultured Prosthecobacter sp.	9.63E-17	OM	New York	0.061576609	-4.021473778	0.001830034
sq505	Bacteria	Actinobacteria	Actinobacteria	Frankiales	Geodermatophilaceae	Modestobacter	NA	0.026560444	OM	Florida	0.050131332	-4.318143611	0.002601832
sq5050	Bacteria	Firmicutes	Bacilli	Bacillales	Paenibacillaceae	Cohnella	NA	0.048279106	PyOM	Florida	0.092560046	-3.433466609	0.00270523
sq506	Bacteria	Proteobacteria	Alphaproteobacteria	Sphingomonadales	Sphingomonadaceae	Sphingomonas	NA	5.63E-05	PyOM	New York	0.391340944	-1.353502034	0.00304187
sq506	Bacteria	Proteobacteria	Alphaproteobacteria	Sphingomonadales	Sphingomonadaceae	Sphingomonas	NA	2.26E-11	OM	New York	0.069519842	-3.846431386	0.003756586
sq506	Bacteria	Proteobacteria	Alphaproteobacteria	Sphingomonadales	Sphingomonadaceae	Sphingomonas	NA	0.002077784	OM	Florida	0.030836499	-5.019217232	0.00036949
sq5060	Bacteria	Planctomycetes	Planctomycetacia	Gemmatales	Gemmataceae	Gemmata	uncultured bacterium	0.006124007	PyOM	Florida	0.104501888	-3.258399087	0.000369594
sq507	Bacteria	Actinobacteria	Actinobacteria	Streptosporangiales	Thermomonosporaceae	Actinomadura	NA	5.94E-05	OM	New York	6.545354547	2.710471342	0.001603978
sq508	Bacteria	Planctomycetes	Phycisphaerae	Tepidisphaerales	WD2101 soil group	uncultured bacterium	uncultured bacterium	0.00108176	PyOM	New York	0.287767475	-1.797024557	0.000801761
sq508	Bacteria	Planctomycetes	Phycisphaerae	Tepidisphaerales	WD2101 soil group	uncultured bacterium	uncultured bacterium	0.002335648	OM	New York	0.327896877	-1.608685933	0.000855385
sq509	Bacteria	Proteobacteria	Alphaproteobacteria	Sphingomonadales	Sphingomonadaceae	Sphingomonas	NA	1.87E-06	PyOM	New York	1.979334219	0.985015238	0.001338902
sq51	Bacteria	Proteobacteria	Alphaproteobacteria	Caulobacterales	Caulobacteraceae	uncultured	uncultured bacterium	3.71E-05	OM	Florida	0.02324114	-5.427175374	0.006253208
sq510	Bacteria	Chloroflexi	Ktedonobacteria	Ktedonobacterales	JG30-KF-AS9	uncultured bacterium	uncultured bacterium	3.99E-19	OM	New York	0.082479412	-3.599822143	0.002990816
sq510	Bacteria	Chloroflexi	Ktedonobacteria	Ktedonobacterales	JG30-KF-AS9	uncultured bacterium	uncultured bacterium	1.88E-11	PyOM	Florida	0.030413396	-5.039149265	0.010021474
sq510	Bacteria	Chloroflexi	Ktedonobacteria	Ktedonobacterales	JG30-KF-AS9	uncultured bacterium	uncultured bacterium	0.001333515	PyOM	New York	0.702174093	-0.510099327	0.003088444
sq511	Bacteria	Verrucomicrobia	Verrucomicrobiae	Chthoniobacterales	Chthoniobacteraceae	Candidatus Udaeobacter	NA	0.003498153	OM	Alaska	0.019706362	-5.665194708	0.001256183
sq512	Bacteria	Chloroflexi	Chloroflexia	Thermomicrobiales	JG30-KF-CM45	uncultured bacterium	uncultured bacterium	0.00953857	OM	Utah	0.390956886	-1.354918577	0.00416353
sq518	Bacteria	Acidobacteria	Acidobacteriia	Acidobacteriales	uncultured	NA	NA	0.009642302	OM	Alaska	0.113266436	-3.14220768	0.000815956
sq52	Bacteria	Actinobacteria	Actinobacteria	Corynebacteriales	Mycobacteriaceae	Mycobacterium	NA	0.014979785	OM	New York	0.289733324	-1.787202466	0.000494114
sq52	Bacteria	Actinobacteria	Actinobacteria	Corynebacteriales	Mycobacteriaceae	Mycobacterium	NA	9.46E-11	OM	Florida	0.063909745	-3.967820248	0.029480467
sq520	Bacteria	Actinobacteria	Thermoleophilia	Solirubrobacterales	67-14	NA	NA	6.53E-22	OM	New York	0.053915188	-4.21316445	0.002777221
sq520	Bacteria	Actinobacteria	Thermoleophilia	Solirubrobacterales	67-14	NA	NA	6.76E-14	PyOM	Florida	0.281885832	-1.826817128	0.024556587
sq521	Bacteria	Firmicutes	Bacilli	Bacillales	Paenibacillaceae	Paenibacillus	Paenibacillus lautus	7.60E-09	OM	New York	54.44480479	5.766722486	1.71E-05
sq522	Bacteria	Actinobacteria	Actinobacteria	Frankiales	Nakamurellaceae	Nakamurella	NA	8.80E-28	OM	New York	0.033579222	-4.896287396	0.002234805
sq522	Bacteria	Actinobacteria	Actinobacteria	Frankiales	Nakamurellaceae	Nakamurella	NA	0.003213619	PyOM	New York	0.592779674	-0.754432115	0.002259147
sq523	Bacteria	Actinobacteria	Thermoleophilia	Gaiellales	Gaiellaceae	Gaiella	uncultured Conexibacteraceae bacterium	5.03E-20	OM	New York	0.031600445	-4.983911332	0.002869555
sq523	Bacteria	Actinobacteria	Thermoleophilia	Gaiellales	Gaiellaceae	Gaiella	uncultured Conexibacteraceae bacterium	0.007935526	PyOM	New York	0.627093417	-0.673247719	0.002890793
sq524	Bacteria	Cyanobacteria	Sericytochromatia	uncultured bacterium	uncultured bacterium	uncultured bacterium	uncultured bacterium	3.89E-05	OM	New York	0.124578565	-3.004872235	0.002854409
sq524	Bacteria	Cyanobacteria	Sericytochromatia	uncultured bacterium	uncultured bacterium	uncultured bacterium	uncultured bacterium	0.000787744	PyOM	New York	0.443146601	-1.174144048	0.002861132
sq525	Bacteria	Armatimonadetes	uncultured	uncultured bacterium	uncultured bacterium	uncultured bacterium	uncultured bacterium	1.98E-05	OM	New York	0.379818074	-1.396619535	0.000649656
sq526	Archaea	Thaumarchaeota	Nitrososphaeria	Nitrososphaerales	Nitrososphaeraceae	NA	NA	3.15E-25	OM	New York	0.054734393	-4.191408542	0.002622941
sq528	Bacteria	Proteobacteria	Gammaproteobacteria	Betaproteobacteriales	Burkholderiaceae	Noviherbaspirillum	NA	0.011936346	OM	Florida	0.029084656	-5.103597933	0.009397011
sq529	Bacteria	Planctomycetes	Planctomycetacia	Planctomycetales	uncultured	NA	NA	0.007571463	OM	New York	0.078289939	-3.675029274	0.000578848
sq53	Bacteria	Proteobacteria	Gammaproteobacteria	Betaproteobacteriales	Burkholderiaceae	Massilia	NA	1.72E-06	OM	New York	0.121908986	-3.036123626	0.000668148
sq53	Bacteria	Proteobacteria	Gammaproteobacteria	Betaproteobacteriales	Burkholderiaceae	Massilia	NA	0.002664454	PyOM	New York	0.449289711	-1.154282072	0.000679458
sq531	Bacteria	Actinobacteria	Actinobacteria	Streptomycetales	Streptomycetaceae	Streptomyces	NA	2.61E-08	OM	New York	0.217473535	-2.201088248	0.002627163
sq532	Bacteria	Proteobacteria	Gammaproteobacteria	Betaproteobacteriales	Burkholderiaceae	Massilia	NA	4.24E-06	PyOM	New York	0.170072144	-2.555781234	0.000508698
sq532	Bacteria	Proteobacteria	Gammaproteobacteria	Betaproteobacteriales	Burkholderiaceae	Massilia	NA	5.55E-07	OM	New York	0.024058435	-5.377313408	0.00052969
sq533	Bacteria	Proteobacteria	Alphaproteobacteria	Rhizobiales	Hyphomicrobiaceae	Hyphomicrobium	uncultured Hyphomicrobiaceae bacterium	0.009401178	PyOM	New York	3.855775887	1.947021199	4.47E-05
sq533	Bacteria	Proteobacteria	Alphaproteobacteria	Rhizobiales	Hyphomicrobiaceae	Hyphomicrobium	uncultured Hyphomicrobiaceae bacterium	5.89E-07	OM	New York	7.988631252	2.997948337	4.38E-05
sq534	Bacteria	Firmicutes	Bacilli	Bacillales	Bacillaceae	Fictibacillus	NA	0.013314501	OM	New York	4.714802774	2.237197422	2.33E-05
sq534	Bacteria	Firmicutes	Bacilli	Bacillales	Bacillaceae	Fictibacillus	NA	0.002336846	PyOM	New York	6.930514218	2.792962399	2.42E-05
sq535	Bacteria	Actinobacteria	Rubrobacteria	Rubrobacterales	Rubrobacteriaceae	Rubrobacter	NA	0.007580056	OM	Utah	0.255042981	-1.971187695	0.003966121
sq536	Bacteria	Actinobacteria	Thermoleophilia	Solirubrobacterales	Solirubrobacteraceae	Solirubrobacter	uncultured bacterium	8.84E-05	OM	New York	24.45364813	4.611977806	1.31E-05
sq536	Bacteria	Actinobacteria	Thermoleophilia	Solirubrobacterales	Solirubrobacteraceae	Solirubrobacter	uncultured bacterium	2.58E-05	OM	Utah	0.342828524	-1.544440944	0.004727582
sq5370	Bacteria	Verrucomicrobia	Verrucomicrobiae	Chthoniobacterales	Chthoniobacteraceae	Chthoniobacter	NA	5.39E-05	PyOM	Florida	1875.241505	10.87286069	8.60E-06
sq538	Bacteria	Proteobacteria	Alphaproteobacteria	Rhizobiales	Beijerinckiaceae	Roseiarcus	uncultured bacterium	2.27E-05	OM	New York	0.121283803	-3.043541198	0.000267311
sq538	Bacteria	Proteobacteria	Alphaproteobacteria	Rhizobiales	Beijerinckiaceae	Roseiarcus	uncultured bacterium	0.035221796	OM	Florida	0.065001341	-3.943386718	0.000145062
sq539	Bacteria	Verrucomicrobia	Verrucomicrobiae	Chthoniobacterales	Xiphinematobacteraceae	Candidatus Xiphinematobacter	uncultured bacterium	8.36E-34	OM	Florida	0.044633608	-4.485725747	0.004012639
sq5390	Bacteria	Verrucomicrobia	Verrucomicrobiae	Chthoniobacterales	Chthoniobacteraceae	Candidatus Udaeobacter	uncultured soil bacterium	0.003755795	PyOM	Florida	0.528711895	-0.919446309	0.003904415
sq54	Bacteria	Firmicutes	Bacilli	Bacillales	Alicyclobacillaceae	Tumebacillus	uncultured bacterium	7.98E-06	PyOM	New York	168.0965217	7.393146062	0.000115409
sq54	Bacteria	Firmicutes	Bacilli	Bacillales	Alicyclobacillaceae	Tumebacillus	uncultured bacterium	0.005895217	OM	New York	11.14984902	3.47895227	0.000166953
sq54	Bacteria	Firmicutes	Bacilli	Bacillales	Alicyclobacillaceae	Tumebacillus	uncultured bacterium	6.16E-08	OM	Utah	2354.331021	11.20110146	1.08E-05
sq54	Bacteria	Firmicutes	Bacilli	Bacillales	Alicyclobacillaceae	Tumebacillus	uncultured bacterium	4.52E-12	OM	Florida	0.002224255	-8.812462281	0.009709046
sq541	Bacteria	Planctomycetes	Planctomycetacia	Isosphaerales	Isosphaeraceae	Singulisphaera	NA	0.018973766	OM	Alaska	0.222146696	-2.170415414	0.000266016
sq541	Bacteria	Planctomycetes	Planctomycetacia	Isosphaerales	Isosphaeraceae	Singulisphaera	NA	2.21E-06	OM	New York	0.120153232	-3.057052644	0.000769009
sq541	Bacteria	Planctomycetes	Planctomycetacia	Isosphaerales	Isosphaeraceae	Singulisphaera	NA	1.00E-05	OM	Florida	0.054953401	-4.185647428	0.000573982
sq5410	Bacteria	Planctomycetes	Planctomycetacia	Planctomycetales	Rubinisphaeraceae	SH-PL14	uncultured Planctomycetaceae bacterium	0.00103491	PyOM	Florida	0.203379577	-2.297753284	0.000567506
sq545	Bacteria	Actinobacteria	Actinobacteria	Frankiales	Acidothermaceae	Acidothermus	NA	1.03E-10	OM	Florida	0.053876148	-4.214209493	0.002699488
sq5450	Bacteria	Actinobacteria	Actinobacteria	Streptosporangiales	Thermomonosporaceae	Actinomadura	uncultured bacterium	2.43E-06	PyOM	Florida	0.222586068	-2.167564797	0.002507052
sq546	Bacteria	Proteobacteria	Alphaproteobacteria	Caulobacterales	Caulobacteraceae	NA	NA	0.004000991	OM	New York	0.53202577	-0.910431967	0.000421102
sq547	Bacteria	Proteobacteria	Alphaproteobacteria	Rhizobiales	Beijerinckiaceae	Methylorosula	NA	0.00097017	PyOM	New York	1.547230549	0.629688186	0.001193095
sq547	Bacteria	Proteobacteria	Alphaproteobacteria	Rhizobiales	Beijerinckiaceae	Methylorosula	NA	5.63E-15	OM	New York	0.173458909	-2.527334153	0.00118331
sq548	Bacteria	Proteobacteria	Alphaproteobacteria	Rhizobiales	uncultured	NA	NA	0.016193651	OM	Utah	0.351325128	-1.509121326	0.003914329
sq549	Bacteria	Firmicutes	Bacilli	Bacillales	Bacillaceae	Bacillus	NA	0.044996836	PyOM	New York	0.70192752	-0.510606027	0.001377665
sq549	Bacteria	Firmicutes	Bacilli	Bacillales	Bacillaceae	Bacillus	NA	4.37E-10	OM	New York	0.305006123	-1.713089888	0.001367085
sq549	Bacteria	Firmicutes	Bacilli	Bacillales	Bacillaceae	Bacillus	NA	0.003020289	OM	Utah	25.28581821	4.660256557	3.76E-05
sq55	Bacteria	Proteobacteria	Gammaproteobacteria	Betaproteobacteriales	Burkholderiaceae	Massilia	NA	7.71E-06	OM	Alaska	0.001939321	-9.010232801	0.021219176
sq550	Bacteria	Verrucomicrobia	Verrucomicrobiae	Chthoniobacterales	Xiphinematobacteraceae	Candidatus Xiphinematobacter	uncultured bacterium	1.90E-12	OM	Florida	0.015016768	-6.05728187	0.004798466
sq550	Bacteria	Verrucomicrobia	Verrucomicrobiae	Chthoniobacterales	Xiphinematobacteraceae	Candidatus Xiphinematobacter	uncultured bacterium	0.000132444	OM	Alaska	0.034712076	-4.848418534	0.000232926
sq5500	Bacteria	Acidobacteria	Acidobacteriia	Solibacterales	Solibacteraceae (Subgroup 3)	Candidatus Solibacter	NA	0.000682402	PyOM	Florida	0.166115502	-2.589741385	0.005451153
sq551	Bacteria	Planctomycetes	Phycisphaerae	Tepidisphaerales	WD2101 soil group	NA	NA	0.014772293	OM	New York	0.30837938	-1.697221794	0.001527919
sq551	Bacteria	Planctomycetes	Phycisphaerae	Tepidisphaerales	WD2101 soil group	NA	NA	0.033312005	PyOM	New York	1.879811219	0.910587786	0.001580005
sq552	Bacteria	Proteobacteria	Gammaproteobacteria	Betaproteobacteriales	SC-I-84	uncultured proteobacterium	uncultured proteobacterium	4.69E-19	OM	New York	0.070296658	-3.830400095	0.004155431
sq553	Archaea	Thaumarchaeota	Nitrososphaeria	Nitrososphaerales	Nitrososphaeraceae	NA	NA	1.46E-23	OM	New York	0.060228814	-4.053402333	0.003032941
sq554	Bacteria	Actinobacteria	Actinobacteria	Frankiales	Acidothermaceae	Acidothermus	uncultured Actinoallomurus sp.	0.001679036	OM	Florida	0.038604289	-4.695095033	0.000622484
sq556	Bacteria	Actinobacteria	Actinobacteria	Micromonosporales	Micromonosporaceae	NA	NA	0.000742683	OM	Utah	0.18486187	-2.435480414	0.004002229
sq557	Bacteria	Planctomycetes	Phycisphaerae	Tepidisphaerales	CPla-3 termite group	metagenome	metagenome	0.010261637	OM	New York	0.056290295	-4.150969986	0.000110244
sq558	Bacteria	Actinobacteria	Thermoleophilia	Solirubrobacterales	Solirubrobacteraceae	Conexibacter	uncultured bacterium	6.70E-06	PyOM	New York	0.549908948	-0.862735333	0.002249698
sq558	Bacteria	Actinobacteria	Thermoleophilia	Solirubrobacterales	Solirubrobacteraceae	Conexibacter	uncultured bacterium	0.000934243	OM	Florida	0.018653867	-5.74438148	0.000479865
sq558	Bacteria	Actinobacteria	Thermoleophilia	Solirubrobacterales	Solirubrobacteraceae	Conexibacter	uncultured bacterium	3.14E-14	OM	New York	0.084794397	-3.559887248	0.002261893
sq5580	Bacteria	Proteobacteria	Alphaproteobacteria	Rhodobacterales	Rhodobacteraceae	Rubellimicrobium	uncultured bacterium	0.014602118	PyOM	Florida	0.228532354	-2.129529669	0.000446402
sq56	Bacteria	Actinobacteria	Thermoleophilia	Solirubrobacterales	Solirubrobacteraceae	uncultured	NA	5.58E-05	OM	Alaska	0.304082416	-1.717465704	0.008450755
sq56	Bacteria	Actinobacteria	Thermoleophilia	Solirubrobacterales	Solirubrobacteraceae	uncultured	NA	7.48E-15	OM	Florida	0.020561362	-5.603920326	0.007192405
sq56	Bacteria	Actinobacteria	Thermoleophilia	Solirubrobacterales	Solirubrobacteraceae	uncultured	NA	2.16E-36	OM	New York	0.089596859	-3.480408031	0.002242603
sq56	Bacteria	Actinobacteria	Thermoleophilia	Solirubrobacterales	Solirubrobacteraceae	uncultured	NA	0.005552526	PyOM	New York	0.707024948	-0.500166972	0.002229057
sq560	Bacteria	Chloroflexi	KD4-96	uncultured bacterium	uncultured bacterium	uncultured bacterium	uncultured bacterium	1.96E-22	PyOM	Florida	0.159448219	-2.648840111	0.007224748
sq561	Bacteria	Acidobacteria	Acidobacteriia	Solibacterales	Solibacteraceae (Subgroup 3)	Bryobacter	NA	3.06E-12	OM	Florida	0.020451878	-5.611622871	0.005913721
sq5610	Bacteria	Actinobacteria	Thermoleophilia	Solirubrobacterales	67-14	uncultured actinobacterium	uncultured actinobacterium	3.40E-05	PyOM	Florida	0.123638619	-3.015798647	0.006300061
sq563	Bacteria	Actinobacteria	Actinobacteria	Micrococcales	Microbacteriaceae	Curtobacterium	NA	0.016380492	OM	Florida	35.32835847	5.142754811	8.67E-06
sq568	Bacteria	Proteobacteria	Gammaproteobacteria	Betaproteobacteriales	Burkholderiaceae	Massilia	NA	0.000407312	PyOM	New York	2.756881648	1.463037334	0.00016555
sq569	Bacteria	Acidobacteria	Thermoanaerobaculia	Thermoanaerobaculales	Thermoanaerobaculaceae	Subgroup 10	NA	6.42E-05	OM	Utah	0.028977789	-5.10890869	0.009382053
sq57	Bacteria	Firmicutes	Bacilli	Bacillales	Alicyclobacillaceae	Tumebacillus	NA	2.93E-05	PyOM	New York	2.712615867	1.439684762	0.007071305
sq57	Bacteria	Firmicutes	Bacilli	Bacillales	Alicyclobacillaceae	Tumebacillus	NA	1.56E-38	OM	New York	0.067021955	-3.899222414	0.007017249
sq570	Bacteria	Firmicutes	Bacilli	Bacillales	Planococcaceae	Rummeliibacillus	uncultured bacterium	8.69E-21	PyOM	New York	40.92252996	5.354823435	7.20E-05
sq570	Bacteria	Firmicutes	Bacilli	Bacillales	Planococcaceae	Rummeliibacillus	uncultured bacterium	2.32E-17	OM	New York	22.55170445	4.495164571	7.42E-05
sq571	Bacteria	Actinobacteria	Thermoleophilia	Solirubrobacterales	67-14	uncultured actinobacterium	uncultured actinobacterium	3.53E-13	OM	New York	0.128308759	-2.962308439	0.002449772
sq572	Bacteria	Proteobacteria	Alphaproteobacteria	Sphingomonadales	Sphingomonadaceae	NA	NA	1.96E-08	OM	Florida	0.012073437	-6.37201979	0.004972831
sq573	Bacteria	Actinobacteria	Actinobacteria	Micrococcales	Cellulomonadaceae	Cellulomonas	NA	1.87E-05	OM	New York	0.164724867	-2.601869732	0.00064921
sq573	Bacteria	Actinobacteria	Actinobacteria	Micrococcales	Cellulomonadaceae	Cellulomonas	NA	0.001628625	OM	Utah	0.524378104	-0.93132065	0.000947345
sq574	Bacteria	Actinobacteria	Actinobacteria	Micrococcales	Intrasporangiaceae	NA	NA	0.000515866	OM	New York	0.34241383	-1.546187122	0.001160085
sq574	Bacteria	Actinobacteria	Actinobacteria	Micrococcales	Intrasporangiaceae	NA	NA	0.030578116	PyOM	New York	1.496766675	0.581849343	0.001161781
sq575	Bacteria	Acidobacteria	Blastocatellia (Subgroup 4)	Pyrinomonadales	Pyrinomonadaceae	RB41	NA	9.87E-10	OM	Utah	0.186134558	-2.425582158	0.00187657
sq575	Bacteria	Acidobacteria	Blastocatellia (Subgroup 4)	Pyrinomonadales	Pyrinomonadaceae	RB41	NA	0.011335018	PyOM	New York	1.73365899	0.793820149	0.001239109
sq575	Bacteria	Acidobacteria	Blastocatellia (Subgroup 4)	Pyrinomonadales	Pyrinomonadaceae	RB41	NA	2.60E-07	OM	New York	0.253172763	-1.981805888	0.001216039
sq576	Bacteria	Proteobacteria	Alphaproteobacteria	Rhizobiales	Xanthobacteraceae	Bradyrhizobium	NA	2.06E-06	OM	Florida	14.77641333	3.885224222	0.000214913
sq576	Bacteria	Proteobacteria	Alphaproteobacteria	Rhizobiales	Xanthobacteraceae	Bradyrhizobium	NA	9.94E-08	OM	New York	64.89296377	6.019990153	4.74E-05
sq5760	Bacteria	Actinobacteria	Rubrobacteria	Rubrobacterales	Rubrobacteriaceae	Rubrobacter	NA	6.02E-06	PyOM	Florida	3.900610199	1.963699832	0.000244363
sq577	Bacteria	Actinobacteria	Actinobacteria	Frankiales	Geodermatophilaceae	Modestobacter	NA	0.008049165	OM	Utah	0.291348175	-1.779183822	0.002473726
sq578	Bacteria	Actinobacteria	Actinobacteria	Frankiales	Geodermatophilaceae	Blastococcus	NA	0.001661969	OM	Utah	0.402165377	-1.314139211	0.002893697
sq579	Bacteria	Firmicutes	Bacilli	Bacillales	Paenibacillaceae	Ammoniphilus	NA	8.88E-15	OM	New York	268.4551898	8.068537485	2.98E-05
sq580	Bacteria	Actinobacteria	Actinobacteria	Frankiales	uncultured	NA	NA	2.00E-06	OM	Utah	0.151846605	-2.719313445	0.001790005
sq584	Bacteria	Actinobacteria	Thermoleophilia	Gaiellales	uncultured	NA	NA	1.94E-23	OM	New York	0.060311883	-4.051413905	0.003800034
sq584	Bacteria	Actinobacteria	Thermoleophilia	Gaiellales	uncultured	NA	NA	3.29E-10	PyOM	New York	0.545378978	-0.874669004	0.003806949
sq585	Bacteria	Proteobacteria	Alphaproteobacteria	Sphingomonadales	Sphingomonadaceae	Porphyrobacter	NA	0.000670012	OM	New York	2.110593514	1.077648752	0.001805394
sq5860	Bacteria	Actinobacteria	Actinobacteria	Frankiales	Acidothermaceae	Acidothermus	NA	0.038934539	PyOM	Florida	0.016981358	-5.879904324	0.001907953
sq587	Bacteria	Proteobacteria	Alphaproteobacteria	Rhizobiales	Xanthobacteraceae	uncultured	NA	7.30E-05	OM	New York	0.249753464	-2.001423409	0.000744697
sq588	Bacteria	Firmicutes	Bacilli	Bacillales	Alicyclobacillaceae	Tumebacillus	uncultured bacterium	0.022934013	OM	Alaska	0.043228982	-4.531857327	9.57E-05
sq588	Bacteria	Firmicutes	Bacilli	Bacillales	Alicyclobacillaceae	Tumebacillus	uncultured bacterium	3.44E-14	OM	New York	0.041666699	-4.584961377	0.00221559
sq588	Bacteria	Firmicutes	Bacilli	Bacillales	Alicyclobacillaceae	Tumebacillus	uncultured bacterium	0.000187119	PyOM	New York	0.236724246	-2.078720618	0.001979488
sq589	Bacteria	Actinobacteria	Actinobacteria	Frankiales	Geodermatophilaceae	Blastococcus	NA	7.17E-09	OM	Utah	0.257087302	-1.959669738	0.003390659
sq59	Bacteria	Actinobacteria	Actinobacteria	Frankiales	Geodermatophilaceae	Blastococcus	NA	5.95E-05	OM	New York	0.040674794	-4.619721151	0.002314721
sq590	Bacteria	Proteobacteria	Alphaproteobacteria	Sphingomonadales	Sphingomonadaceae	Sphingomonas	NA	0.010305294	OM	New York	0.056193853	-4.153443876	0.000482866
sq592	Bacteria	Proteobacteria	Alphaproteobacteria	Micropepsales	Micropepsaceae	Micropepsis	uncultured bacterium	2.23E-06	OM	New York	7.561222858	2.918619577	0.000919432
sq593	Bacteria	Proteobacteria	Alphaproteobacteria	Acetobacterales	Acetobacteraceae	uncultured	uncultured endolithic bacterium	7.72E-19	OM	New York	0.183364273	-2.447215527	0.002090112
sq594	Bacteria	Actinobacteria	Actinobacteria	Streptomycetales	Streptomycetaceae	Streptomyces	NA	0.045672013	OM	Florida	10.53406294	3.39699008	9.66E-05
sq595	Bacteria	Planctomycetes	Phycisphaerae	Tepidisphaerales	WD2101 soil group	uncultured bacterium	uncultured bacterium	0.000777043	OM	Utah	0.366624646	-1.447624321	0.002840645
sq595	Bacteria	Planctomycetes	Phycisphaerae	Tepidisphaerales	WD2101 soil group	uncultured bacterium	uncultured bacterium	0.000161342	OM	New York	0.34644392	-1.529306257	0.000575155
sq595	Bacteria	Planctomycetes	Phycisphaerae	Tepidisphaerales	WD2101 soil group	uncultured bacterium	uncultured bacterium	0.00033651	PyOM	New York	2.35992779	1.238742716	0.000569973
sq597	Bacteria	Proteobacteria	Deltaproteobacteria	Myxococcales	bacteriap25	metagenome	metagenome	0.03525478	OM	Utah	0.248543936	-2.008427192	0.004816128
sq599	Bacteria	Planctomycetes	Planctomycetacia	Isosphaerales	Isosphaeraceae	NA	NA	0.007571463	OM	New York	0.114892714	-3.121640787	0.000110751
sq6	Bacteria	Firmicutes	Bacilli	Bacillales	Sporolactobacillaceae	Pullulanibacillus	uncultured bacterium	0.01940807	OM	Florida	0.025168256	-5.312250915	0.001360561
sq6	Bacteria	Firmicutes	Bacilli	Bacillales	Sporolactobacillaceae	Pullulanibacillus	uncultured bacterium	2.25E-05	OM	New York	2.972160903	1.571512221	0.00017086
sq601	Bacteria	Actinobacteria	Rubrobacteria	Rubrobacterales	Rubrobacteriaceae	Rubrobacter	NA	0.000205743	OM	Utah	0.320458124	-1.641792252	0.003398634
sq604	Bacteria	Verrucomicrobia	Verrucomicrobiae	Chthoniobacterales	Chthoniobacteraceae	Chthoniobacter	uncultured bacterium	4.57E-10	PyOM	New York	11.77149151	3.557225224	4.79E-05
sq604	Bacteria	Verrucomicrobia	Verrucomicrobiae	Chthoniobacterales	Chthoniobacteraceae	Chthoniobacter	uncultured bacterium	2.61E-21	OM	New York	60.39790655	5.91642664	4.90E-05
sq606	Bacteria	Actinobacteria	Actinobacteria	Streptomycetales	Streptomycetaceae	Streptomyces	NA	0.009382983	OM	New York	1.682217674	0.750364398	0.00054666
sq607	Bacteria	WPS-2	uncultured bacterium	uncultured bacterium	uncultured bacterium	uncultured bacterium	uncultured bacterium	0.00012688	OM	Florida	0.002085817	-8.905171408	0.004758435
sq6070	Bacteria	Planctomycetes	Phycisphaerae	Tepidisphaerales	WD2101 soil group	NA	NA	6.25E-11	PyOM	Florida	0.004474808	-7.803958398	0.005403483
sq608	Bacteria	Proteobacteria	Gammaproteobacteria	Betaproteobacteriales	Burkholderiaceae	NA	NA	3.61E-16	OM	New York	0.055437746	-4.172987584	0.001569857
sq609	Bacteria	Planctomycetes	Phycisphaerae	Tepidisphaerales	WD2101 soil group	uncultured bacterium	uncultured bacterium	0.006927986	PyOM	New York	2.062596911	1.044461906	0.000719063
sq609	Bacteria	Planctomycetes	Phycisphaerae	Tepidisphaerales	WD2101 soil group	uncultured bacterium	uncultured bacterium	0.000276695	OM	New York	3.206721346	1.681098994	0.000685973
sq61	Bacteria	Proteobacteria	Gammaproteobacteria	Betaproteobacteriales	Burkholderiaceae	Burkholderia-Caballeronia-Paraburkholderia	NA	0.010804693	OM	Florida	10.71024573	3.420919676	0.000342269
sq610	Bacteria	Proteobacteria	Gammaproteobacteria	Xanthomonadales	Xanthomonadaceae	Luteimonas	NA	1.58E-05	OM	New York	0.266224675	-1.909283803	0.000808402
sq614	Bacteria	Gemmatimonadetes	Gemmatimonadetes	Gemmatimonadales	Gemmatimonadaceae	uncultured	NA	0.049133897	OM	Alaska	0.212715486	-2.233003024	0.000310597
sq614	Bacteria	Gemmatimonadetes	Gemmatimonadetes	Gemmatimonadales	Gemmatimonadaceae	uncultured	NA	1.34E-16	OM	New York	0.098196733	-3.348181167	0.001600704
sq615	Bacteria	Actinobacteria	Actinobacteria	Frankiales	Geodermatophilaceae	Geodermatophilus	uncultured bacterium	0.000834119	OM	Utah	0.255697071	-1.967492459	0.003496694
sq616	Bacteria	Actinobacteria	Actinobacteria	Micrococcales	Micrococcaceae	Arthrobacter	NA	0.024981546	OM	Utah	0.149004394	-2.746573218	0.000471193
sq618	Bacteria	Proteobacteria	Alphaproteobacteria	Acetobacterales	Acetobacteraceae	Craurococcus	uncultured bacterium	5.30E-11	OM	Utah	0.190857824	-2.389429764	0.003135391
sq619	Bacteria	Verrucomicrobia	Verrucomicrobiae	Chthoniobacterales	Xiphinematobacteraceae	Candidatus Xiphinematobacter	uncultured bacterium	1.91E-14	OM	Florida	0.022748018	-5.45811534	0.004340951
sq62	Bacteria	Proteobacteria	Gammaproteobacteria	Betaproteobacteriales	Burkholderiaceae	NA	NA	2.49E-05	OM	New York	0.289024482	-1.790736392	0.000519666
sq62	Bacteria	Proteobacteria	Gammaproteobacteria	Betaproteobacteriales	Burkholderiaceae	NA	NA	0.001748015	PyOM	Alaska	723.9733947	9.49979287	7.80E-05
sq620	Bacteria	Actinobacteria	Acidimicrobiia	IMCC26256	uncultured Ferrimicrobium sp.	uncultured Ferrimicrobium sp.	uncultured Ferrimicrobium sp.	1.03E-06	OM	New York	0.082797402	-3.594270696	0.000947527
sq621	Bacteria	Actinobacteria	Actinobacteria	Propionibacteriales	Nocardioidaceae	NA	NA	7.79E-15	OM	New York	0.125202588	-2.997663706	0.002181451
sq623	Bacteria	Firmicutes	Bacilli	Bacillales	Bacillaceae	Bacillus	NA	4.51E-36	PyOM	New York	9.254829059	3.210206343	0.00026258
sq623	Bacteria	Firmicutes	Bacilli	Bacillales	Bacillaceae	Bacillus	NA	1.76E-10	OM	New York	4.498343528	2.169393841	0.000266221
sq624	Bacteria	WPS-2	uncultured bacterium	uncultured bacterium	uncultured bacterium	uncultured bacterium	uncultured bacterium	5.05E-08	OM	Florida	0.00233949	-8.739590117	0.008603737
sq6240	Bacteria	Firmicutes	Bacilli	Bacillales	Paenibacillaceae	Paenibacillus	NA	1.07E-34	PyOM	Florida	0.007031074	-7.152039229	0.008692397
sq625	Bacteria	Actinobacteria	Thermoleophilia	Solirubrobacterales	Solirubrobacteraceae	Solirubrobacter	NA	9.12E-05	OM	Utah	0.202602555	-2.303275725	0.003726438
sq627	Bacteria	Proteobacteria	Alphaproteobacteria	Rhizobiales	Beijerinckiaceae	uncultured	uncultured bacterium	1.33E-09	OM	Utah	0.418245658	-1.257577532	0.002918034
sq628	Archaea	Thaumarchaeota	Nitrososphaeria	Nitrososphaerales	Nitrososphaeraceae	NA	NA	1.26E-05	OM	New York	0.214394242	-2.221661933	0.002629718
sq629	Bacteria	Acidobacteria	Blastocatellia (Subgroup 4)	Pyrinomonadales	Pyrinomonadaceae	RB41	NA	0.003839059	OM	Alaska	0.066129775	-3.918556191	0.000911408
sq63	Bacteria	Firmicutes	Bacilli	Bacillales	Paenibacillaceae	Paenibacillus	NA	9.70E-20	OM	New York	847.8795259	9.727715478	1.24E-05
sq63	Bacteria	Firmicutes	Bacilli	Bacillales	Paenibacillaceae	Paenibacillus	NA	1.19E-40	OM	Florida	167.7296257	7.389993721	9.42E-05
sq630	Bacteria	WPS-2	uncultured bacterium	uncultured bacterium	uncultured bacterium	uncultured bacterium	uncultured bacterium	6.63E-15	OM	Florida	0.009456501	-6.724477793	0.005811741
sq6300	Bacteria	Planctomycetes	Phycisphaerae	Tepidisphaerales	WD2101 soil group	uncultured bacterium	uncultured bacterium	0.048279106	PyOM	Florida	0.22902969	-2.126393462	0.005816454
sq631	Bacteria	Proteobacteria	Alphaproteobacteria	Sphingomonadales	Sphingomonadaceae	Sphingomonas	NA	0.033335999	OM	Utah	0.437124769	-1.193882966	0.001325111
sq632	Bacteria	Proteobacteria	Alphaproteobacteria	Rhizobiales	Xanthobacteraceae	NA	NA	0.000184378	OM	New York	0.245109331	-2.028502688	0.000587745
sq632	Bacteria	Proteobacteria	Alphaproteobacteria	Rhizobiales	Xanthobacteraceae	NA	NA	0.000339991	PyOM	New York	1.8630006	0.897628139	0.000592964
sq632	Bacteria	Proteobacteria	Alphaproteobacteria	Rhizobiales	Xanthobacteraceae	NA	NA	0.030392473	OM	Florida	0.243902047	-2.035626227	0.000516598
sq632	Bacteria	Proteobacteria	Alphaproteobacteria	Rhizobiales	Xanthobacteraceae	NA	NA	5.12E-06	OM	Utah	0.219958426	-2.184697229	0.000851171
sq634	Bacteria	Planctomycetes	Phycisphaerae	Tepidisphaerales	WD2101 soil group	uncultured bacterium	uncultured bacterium	2.36E-06	OM	Utah	0.255938447	-1.966131211	0.004265357
sq635	Bacteria	Bacteroidetes	Bacteroidia	Chitinophagales	Chitinophagaceae	Flavisolibacter	NA	3.32E-12	OM	Utah	46.84548354	5.549838057	0.000108068
sq636	Bacteria	Actinobacteria	Thermoleophilia	Gaiellales	uncultured	uncultured Conexibacter sp.	uncultured Conexibacter sp.	5.15E-27	OM	New York	0.09767208	-3.355909976	0.002658273
sq636	Bacteria	Actinobacteria	Thermoleophilia	Gaiellales	uncultured	uncultured Conexibacter sp.	uncultured Conexibacter sp.	1.69E-05	PyOM	New York	0.538081197	-0.894104203	0.002670094
sq637	Bacteria	Proteobacteria	Alphaproteobacteria	Caulobacterales	Caulobacteraceae	Phenylobacterium	NA	0.00334797	OM	Florida	0.070677847	-3.82259809	0.000155544
sq638	Bacteria	Planctomycetes	Planctomycetacia	Gemmatales	Gemmataceae	Gemmata	NA	0.017055817	OM	Florida	0.008930116	-6.807105363	0.002549347
sq6380	Bacteria	Verrucomicrobia	Verrucomicrobiae	Chthoniobacterales	Xiphinematobacteraceae	Candidatus Xiphinematobacter	uncultured Verrucomicrobia bacterium	2.32E-07	PyOM	Florida	0.006210178	-7.331149693	0.007934557
sq639	Bacteria	Proteobacteria	Alphaproteobacteria	Micropepsales	Micropepsaceae	uncultured	NA	0.028660744	OM	Florida	0.077765621	-3.684723687	0.000120373
sq64	Bacteria	Gemmatimonadetes	Longimicrobia	Longimicrobiales	Longimicrobiaceae	uncultured bacterium	uncultured bacterium	0.009162133	OM	Utah	0.128420385	-2.961053863	0.000180939
sq640	Bacteria	Actinobacteria	Actinobacteria	Micromonosporales	Micromonosporaceae	Micromonospora	NA	1.50E-14	OM	New York	3.965649807	1.987557284	0.000365296
sq6400	Bacteria	Proteobacteria	Gammaproteobacteria	Betaproteobacteriales	Burkholderiaceae	Burkholderia-Caballeronia-Paraburkholderia	NA	0.000225939	PyOM	Florida	74.01920675	6.20982777	8.63E-06
sq642	Bacteria	Acidobacteria	Acidobacteriia	Acidobacteriales	uncultured	uncultured Holophaga sp.	uncultured Holophaga sp.	2.81E-09	OM	Florida	0.004037027	-7.952490969	0.00508215
sq642	Bacteria	Acidobacteria	Acidobacteriia	Acidobacteriales	uncultured	uncultured Holophaga sp.	uncultured Holophaga sp.	1.84E-07	PyOM	New York	0.200953933	-2.315063282	0.000712891
sq642	Bacteria	Acidobacteria	Acidobacteriia	Acidobacteriales	uncultured	uncultured Holophaga sp.	uncultured Holophaga sp.	2.28E-06	OM	New York	0.045078886	-4.471404334	0.000708617
sq6420	Bacteria	Actinobacteria	Thermoleophilia	Solirubrobacterales	67-14	uncultured Rubrobacteria bacterium	uncultured Rubrobacteria bacterium	5.27E-12	PyOM	Florida	0.039337128	-4.667964565	0.00536066
sq643	Bacteria	Gemmatimonadetes	Gemmatimonadetes	Gemmatimonadales	Gemmatimonadaceae	Gemmatimonas	uncultured soil bacterium	0.033146008	OM	New York	0.428587654	-1.222337803	0.001707871
sq643	Bacteria	Gemmatimonadetes	Gemmatimonadetes	Gemmatimonadales	Gemmatimonadaceae	Gemmatimonas	uncultured soil bacterium	0.0152445	PyOM	New York	1.714145301	0.777489406	0.001718481
sq644	Bacteria	Proteobacteria	Gammaproteobacteria	Xanthomonadales	Xanthomonadaceae	Luteimonas	NA	3.42E-08	PyOM	New York	0.431401763	-1.212896022	0.001826235
sq644	Bacteria	Proteobacteria	Gammaproteobacteria	Xanthomonadales	Xanthomonadaceae	Luteimonas	NA	3.60E-27	OM	New York	0.07393806	-3.757538993	0.001861572
sq645	Bacteria	Actinobacteria	Actinobacteria	Streptomycetales	Streptomycetaceae	Streptomyces	NA	6.11E-07	OM	New York	0.13361928	-2.903799904	0.000574116
sq647	Bacteria	Actinobacteria	Rubrobacteria	Rubrobacterales	Rubrobacteriaceae	Rubrobacter	NA	1.22E-05	OM	Utah	0.18315812	-2.448838434	0.003985646
sq649	Bacteria	Actinobacteria	Actinobacteria	Propionibacteriales	Nocardioidaceae	Marmoricola	uncultured bacterium	5.47E-08	OM	New York	0.074308521	-3.750328537	0.000920362
sq649	Bacteria	Actinobacteria	Actinobacteria	Propionibacteriales	Nocardioidaceae	Marmoricola	uncultured bacterium	0.001209207	PyOM	New York	0.344961262	-1.535493734	0.000924682
sq65	Bacteria	Actinobacteria	Actinobacteria	Frankiales	Acidothermaceae	Acidothermus	uncultured actinobacterium	0.001257101	OM	Florida	0.02793072	-5.162003403	0.000392279
sq650	Bacteria	Actinobacteria	Actinobacteria	Frankiales	Acidothermaceae	Acidothermus	NA	0.002888469	PyOM	Florida	0.090491778	-3.466069474	0.000345895
sq650	Bacteria	Actinobacteria	Actinobacteria	Frankiales	Acidothermaceae	Acidothermus	NA	1.21E-32	OM	Florida	0.027086153	-5.206300693	0.003836294
sq6500	Bacteria	Planctomycetes	Planctomycetacia	Isosphaerales	Isosphaeraceae	Aquisphaera	NA	6.14E-23	PyOM	Florida	0.17437015	-2.519775007	0.003822142
sq651	Bacteria	Actinobacteria	Actinobacteria	Frankiales	Acidothermaceae	Acidothermus	NA	9.89E-10	OM	Florida	0.045152917	-4.469036988	0.001321132
sq6510	Bacteria	Bacteroidetes	Bacteroidia	Chitinophagales	Chitinophagaceae	uncultured	NA	1.18E-05	PyOM	Florida	0.092465761	-3.434936939	0.001562148
sq652	Bacteria	Gemmatimonadetes	Gemmatimonadetes	Gemmatimonadales	Gemmatimonadaceae	uncultured	uncultured Gemmatimonadales bacterium	0.021941452	OM	New York	0.0785339	-3.670540645	8.15E-05
sq652	Bacteria	Gemmatimonadetes	Gemmatimonadetes	Gemmatimonadales	Gemmatimonadaceae	uncultured	uncultured Gemmatimonadales bacterium	1.22E-05	OM	Utah	0.344919394	-1.535668845	0.002602666
sq653	Bacteria	Actinobacteria	Thermoleophilia	Solirubrobacterales	67-14	uncultured Rubrobacteria bacterium	uncultured Rubrobacteria bacterium	0.000579762	OM	Utah	0.281677931	-1.82788156	0.00347368
sq654	Bacteria	Actinobacteria	Actinobacteria	Frankiales	Acidothermaceae	Acidothermus	uncultured bacterium	0.016667624	OM	New York	0.191849646	-2.381951995	0.000162346
sq658	Bacteria	Verrucomicrobia	Verrucomicrobiae	Chthoniobacterales	Chthoniobacteraceae	Candidatus Udaeobacter	NA	1.49E-08	OM	New York	0.092528515	-3.433958156	0.002433733
sq661	Bacteria	Actinobacteria	Actinobacteria	Frankiales	Geodermatophilaceae	NA	NA	0.003024622	OM	Utah	0.198970908	-2.329370585	0.002911639
sq663	Bacteria	Planctomycetes	Phycisphaerae	Tepidisphaerales	WD2101 soil group	NA	NA	6.72E-06	OM	New York	0.062818077	-3.992676408	0.000305607
sq663	Bacteria	Planctomycetes	Phycisphaerae	Tepidisphaerales	WD2101 soil group	NA	NA	0.030279395	PyOM	New York	0.462464138	-1.112586598	0.000297947
sq664	Bacteria	Planctomycetes	Planctomycetacia	Gemmatales	Gemmataceae	uncultured	uncultured planctomycete	0.014791354	OM	Alaska	0.127625862	-2.970007391	0.000829962
sq665	Bacteria	Proteobacteria	Alphaproteobacteria	Rhizobiales	Beijerinckiaceae	alphaI cluster	NA	2.88E-12	OM	New York	0.208093209	-2.26469821	0.001932037
sq6660	Bacteria	Proteobacteria	Alphaproteobacteria	Elsterales	URHD0088	NA	NA	0.004337759	PyOM	Florida	0.019264437	-5.697916147	0.000314582
sq667	Bacteria	Acidobacteria	Subgroup 6	uncultured proteobacterium	uncultured proteobacterium	uncultured proteobacterium	uncultured proteobacterium	0.002961979	OM	Utah	0.295071586	-1.760863092	0.003002377
sq668	Bacteria	Firmicutes	Bacilli	Bacillales	Paenibacillaceae	Paenibacillus	NA	3.76E-05	OM	Florida	174.5451815	7.44745672	3.32E-05
sq669	Bacteria	Chloroflexi	AD3	uncultured Chloroflexi bacterium	uncultured Chloroflexi bacterium	uncultured Chloroflexi bacterium	uncultured Chloroflexi bacterium	0.001472769	OM	Alaska	0.141108557	-2.825122621	0.001080751
sq67	Bacteria	Proteobacteria	Alphaproteobacteria	Caulobacterales	Caulobacteraceae	Phenylobacterium	Phenylobacterium sp. HKS-05	0.014679405	PyOM	New York	0.226178109	-2.144468791	0.000190866
sq670	Bacteria	Firmicutes	Bacilli	Bacillales	Paenibacillaceae	Cohnella	Cohnella plantaginis	1.68E-06	OM	Florida	52.96743088	5.727033629	7.92E-05
sq671	Bacteria	Proteobacteria	Deltaproteobacteria	Myxococcales	bacteriap25	NA	NA	6.96E-10	OM	Utah	0.125986863	-2.988654785	0.00570685
sq673	Bacteria	Firmicutes	Clostridia	Clostridiales	Clostridiaceae 1	Clostridium sensu stricto 10	uncultured bacterium	0.002756229	OM	Hawaii	30.43618556	4.927715658	1.62E-05
sq674	Bacteria	Actinobacteria	Actinobacteria	Micrococcales	Intrasporangiaceae	Oryzihumus	uncultured bacterium	0.019249251	OM	Alaska	0.019968251	-5.646148196	0.000379897
sq674	Bacteria	Actinobacteria	Actinobacteria	Micrococcales	Intrasporangiaceae	Oryzihumus	uncultured bacterium	4.01E-12	OM	New York	0.053064685	-4.236104141	0.000849157
sq6770	Bacteria	Planctomycetes	BD7-11	uncultured bacterium	uncultured bacterium	uncultured bacterium	uncultured bacterium	0.00912631	PyOM	Florida	0.051827006	-4.270152148	0.000694026
sq678	Bacteria	Actinobacteria	Actinobacteria	Frankiales	Geodermatophilaceae	Modestobacter	NA	1.91E-15	OM	Utah	0.107161007	-3.222148055	0.00268058
sq68	Bacteria	Actinobacteria	Actinobacteria	Micrococcales	Intrasporangiaceae	Terrabacter	NA	3.85E-16	OM	New York	0.099387292	-3.330794789	0.010625782
sq68	Bacteria	Actinobacteria	Actinobacteria	Micrococcales	Intrasporangiaceae	Terrabacter	NA	0.006627968	PyOM	New York	0.611573201	-0.709402906	0.009733442
sq681	Bacteria	Proteobacteria	Gammaproteobacteria	Betaproteobacteriales	Nitrosomonadaceae	Ellin6067	NA	0.002390841	OM	New York	0.381752596	-1.389290128	0.000680119
sq684	Bacteria	Proteobacteria	Gammaproteobacteria	Nitrosococcales	Nitrosococcaceae	SZB85	NA	0.004792722	OM	Utah	0.313313158	-1.674322735	0.003873764
sq685	Bacteria	Proteobacteria	Alphaproteobacteria	Rhizobiales	Beijerinckiaceae	uncultured	uncultured bacterium	3.48E-06	OM	Utah	0.281546515	-1.8285548	0.002710412
sq686	Bacteria	Firmicutes	Bacilli	Bacillales	Bacillaceae	Bacillus	NA	2.05E-23	PyOM	New York	11.99705531	3.584608433	0.000260759
sq6860	Bacteria	Actinobacteria	Actinobacteria	Frankiales	Geodermatophilaceae	Blastococcus	Geodermatophilaceae bacterium URHB0062	0.000632549	PyOM	Florida	90.15864539	6.494393934	1.73E-05
sq687	Bacteria	Proteobacteria	Gammaproteobacteria	Betaproteobacteriales	Nitrosomonadaceae	Ellin6067	NA	0.039399277	OM	Hawaii	0.139852888	-2.838018049	0.000273516
sq6870	Bacteria	Actinobacteria	Acidimicrobiia	Microtrichales	Ilumatobacteraceae	uncultured	uncultured bacterium	0.004182521	PyOM	Florida	0.075400473	-3.729282613	0.000840392
sq688	Bacteria	WPS-2	uncultured bacterium	uncultured bacterium	uncultured bacterium	uncultured bacterium	uncultured bacterium	1.30E-10	OM	Florida	0.000764839	-10.35255708	0.007171803
sq6880	Bacteria	Chloroflexi	Anaerolineae	Anaerolineales	Anaerolineaceae	uncultured	NA	9.63E-14	PyOM	Florida	0.002919099	-8.420261128	0.00726327
sq69	Bacteria	Firmicutes	Bacilli	Bacillales	Bacillaceae	Bacillus	NA	1.65E-82	OM	New York	0.169282957	-2.562491359	0.019970177
sq69	Bacteria	Firmicutes	Bacilli	Bacillales	Bacillaceae	Bacillus	NA	0.022772765	PyOM	New York	0.857291834	-0.222141693	0.01990763
sq690	Bacteria	Actinobacteria	Rubrobacteria	Rubrobacterales	Rubrobacteriaceae	Rubrobacter	NA	0.022349155	OM	Utah	0.377652046	-1.404870491	0.002562182
sq692	Bacteria	Firmicutes	Bacilli	Bacillales	Paenibacillaceae	Cohnella	Cohnella xylanilytica	9.45E-08	OM	Florida	473.0890859	8.885968068	8.65E-06
sq693	Bacteria	Proteobacteria	Gammaproteobacteria	Betaproteobacteriales	Burkholderiaceae	NA	NA	1.29E-08	PyOM	New York	4.175424244	2.06192279	0.000637344
sq693	Bacteria	Proteobacteria	Gammaproteobacteria	Betaproteobacteriales	Burkholderiaceae	NA	NA	0.004853952	OM	New York	0.138221184	-2.854949349	0.000647338
sq694	Bacteria	Actinobacteria	Thermoleophilia	Gaiellales	uncultured	uncultured Conexibacter sp.	uncultured Conexibacter sp.	1.47E-22	PyOM	New York	0.202451262	-2.304353457	0.005297589
sq694	Bacteria	Actinobacteria	Thermoleophilia	Gaiellales	uncultured	uncultured Conexibacter sp.	uncultured Conexibacter sp.	3.33E-05	OM	New York	0.005290003	-7.562515839	0.005286357
sq695	Bacteria	Actinobacteria	Actinobacteria	Frankiales	Acidothermaceae	Acidothermus	uncultured bacterium	5.45E-09	OM	Florida	0.077839225	-3.683358849	0.003946328
sq6950	Bacteria	Planctomycetes	Planctomycetacia	Gemmatales	Gemmataceae	uncultured	uncultured bacterium	2.84E-11	PyOM	Florida	0.231325645	-2.112002881	0.003861986
sq696	Bacteria	Actinobacteria	Thermoleophilia	Solirubrobacterales	Solirubrobacteraceae	Conexibacter	uncultured bacterium	7.56E-10	OM	Florida	0.066148202	-3.918154247	0.000973606
sq6960	Bacteria	Verrucomicrobia	Verrucomicrobiae	Opitutales	Opitutaceae	Opitutus	NA	5.08E-06	PyOM	Florida	0.340695347	-1.553445851	0.000987275
sq697	Bacteria	Actinobacteria	Thermoleophilia	Solirubrobacterales	67-14	uncultured Solirubrobacter sp.	uncultured Solirubrobacter sp.	0.000538127	OM	Utah	0.310661574	-1.68658429	0.002374601
sq699	Bacteria	Proteobacteria	Gammaproteobacteria	Steroidobacterales	Steroidobacteraceae	Steroidobacter	NA	0.000360707	OM	Utah	14.08917212	3.816514936	0.000512366
sq7	Bacteria	Firmicutes	Bacilli	Bacillales	Bacillaceae	Bacillus	NA	8.08E-11	OM	Florida	379.0963031	8.566420577	0.000212578
sq7	Bacteria	Firmicutes	Bacilli	Bacillales	Bacillaceae	Bacillus	NA	0.00624055	PyOM	New York	1.634975538	0.709269051	0.006557528
sq7	Bacteria	Firmicutes	Bacilli	Bacillales	Bacillaceae	Bacillus	NA	3.15E-06	OM	Utah	369.1784475	8.528174521	1.08E-05
sq7	Bacteria	Firmicutes	Bacilli	Bacillales	Bacillaceae	Bacillus	NA	2.35E-61	OM	New York	19.77628347	4.305699422	0.00659786
sq70	Bacteria	Actinobacteria	Actinobacteria	Micrococcales	Microbacteriaceae	Leifsonia	NA	0.007730174	PyOM	Florida	36.58241268	5.193078322	0.000229426
sq70	Bacteria	Actinobacteria	Actinobacteria	Micrococcales	Microbacteriaceae	Leifsonia	NA	0.001826117	OM	Florida	4.92758913	2.300881967	0.001028723
sq70	Bacteria	Actinobacteria	Actinobacteria	Micrococcales	Microbacteriaceae	Leifsonia	NA	3.46E-28	OM	New York	99.12382857	6.631160006	4.26E-05
sq700	Bacteria	Actinobacteria	Actinobacteria	Micromonosporales	Micromonosporaceae	NA	NA	0.019217829	OM	Utah	0.545328994	-0.874801232	0.002451984
sq701	Bacteria	Proteobacteria	Alphaproteobacteria	Reyranellales	Reyranellaceae	Reyranella	NA	0.000677557	OM	New York	0.179616924	-2.477004803	0.000521514
sq702	Bacteria	Actinobacteria	Rubrobacteria	Rubrobacterales	Rubrobacteriaceae	Rubrobacter	NA	2.91E-06	OM	Utah	0.227146109	-2.138307501	0.003846916
sq703	Bacteria	Proteobacteria	Alphaproteobacteria	Rhizobiales	Beijerinckiaceae	Methylobacterium	NA	2.64E-05	OM	New York	4.29758911	2.103527554	8.23E-05
sq704	Bacteria	Proteobacteria	Deltaproteobacteria	Myxococcales	bacteriap25	metagenome	metagenome	0.033335999	OM	Utah	0.215310925	-2.215506569	0.004516979
sq705	Bacteria	Proteobacteria	Alphaproteobacteria	Rhizobiales	Beijerinckiaceae	Microvirga	alpha proteobacterium BE2-LEVI4B-R	6.25E-06	PyOM	New York	9.63823155	3.268768461	9.31E-05
sq705	Bacteria	Proteobacteria	Alphaproteobacteria	Rhizobiales	Beijerinckiaceae	Microvirga	alpha proteobacterium BE2-LEVI4B-R	2.62E-14	OM	New York	35.64149437	5.155485922	0.000144821
sq706	Bacteria	Proteobacteria	Alphaproteobacteria	Rhizobiales	Xanthobacteraceae	NA	NA	0.027807483	OM	Florida	0.086003297	-3.53946423	0.00023373
sq706	Bacteria	Proteobacteria	Alphaproteobacteria	Rhizobiales	Xanthobacteraceae	NA	NA	4.01E-11	OM	Alaska	0.073258997	-3.770850239	0.000877776
sq707	Bacteria	Acidobacteria	Acidobacteriia	Solibacterales	Solibacteraceae (Subgroup 3)	Bryobacter	metagenome	0.035055315	OM	New York	0.095776135	-3.384189965	8.17E-05
sq707	Bacteria	Acidobacteria	Acidobacteriia	Solibacterales	Solibacteraceae (Subgroup 3)	Bryobacter	metagenome	0.001580018	OM	Alaska	0.031710158	-4.97891112	0.000517875
sq709	Bacteria	Acidobacteria	Subgroup 6	uncultured Anaeromyxobacter sp.	uncultured Anaeromyxobacter sp.	uncultured Anaeromyxobacter sp.	uncultured Anaeromyxobacter sp.	3.06E-09	OM	New York	0.067250928	-3.894302012	0.00056522
sq7090	Bacteria	Actinobacteria	Actinobacteria	Streptosporangiales	Thermomonosporaceae	Actinoallomurus	NA	0.005104976	PyOM	Florida	0.083769593	-3.577429531	0.000376507
sq71	Bacteria	Proteobacteria	Alphaproteobacteria	Rhizobiales	Devosiaceae	Devosia	NA	3.09E-12	PyOM	New York	3.793128049	1.923388075	0.001440858
sq71	Bacteria	Proteobacteria	Alphaproteobacteria	Rhizobiales	Devosiaceae	Devosia	NA	0.045353046	OM	Utah	0.378097811	-1.403168597	0.0001818
sq71	Bacteria	Proteobacteria	Alphaproteobacteria	Rhizobiales	Devosiaceae	Devosia	NA	5.48E-05	OM	Florida	477.0742754	8.898070086	6.36E-05
sq71	Bacteria	Proteobacteria	Alphaproteobacteria	Rhizobiales	Devosiaceae	Devosia	NA	1.94E-40	OM	New York	9.727806085	3.28211447	0.001460357
sq710	Bacteria	Actinobacteria	Actinobacteria	Frankiales	Acidothermaceae	Acidothermus	NA	0.021986119	PyOM	Florida	21.38355257	4.418429651	6.68E-05
sq710	Bacteria	Actinobacteria	Actinobacteria	Frankiales	Acidothermaceae	Acidothermus	NA	8.36E-05	OM	Florida	0.035189041	-4.828730006	0.000311284
sq7100	Bacteria	Proteobacteria	Alphaproteobacteria	Rhodospirillales	Rhodospirillaceae	uncultured	uncultured bacterium	0.003864604	PyOM	Florida	0.062861905	-3.991670206	0.000336712
sq712	Bacteria	Proteobacteria	Alphaproteobacteria	Acetobacterales	Acetobacteraceae	Craurococcus	uncultured bacterium	3.71E-11	OM	Utah	0.177006174	-2.49812841	0.003158597
sq713	Bacteria	Firmicutes	Bacilli	Bacillales	Paenibacillaceae	Paenibacillus	NA	2.89E-05	OM	New York	84.74707202	6.405091619	6.08E-06
sq715	Bacteria	Proteobacteria	Alphaproteobacteria	Rhizobiales	Methyloligellaceae	uncultured	NA	3.28E-16	OM	New York	0.216585939	-2.206988508	0.002261794
sq718	Bacteria	Chloroflexi	Ktedonobacteria	Ktedonobacterales	Ktedonobacteraceae	uncultured	uncultured soil bacterium	5.59E-05	OM	Florida	0.015177916	-6.041882437	0.005461312
sq7180	Bacteria	Firmicutes	Clostridia	Clostridiales	Ruminococcaceae	Ruminiclostridium 1	uncultured bacterium	0.039803481	PyOM	Florida	0.135373229	-2.884985626	0.005682964
sq719	Bacteria	Proteobacteria	Gammaproteobacteria	Gammaproteobacteria Incertae Sedis	Unknown Family	Acidibacter	uncultured Steroidobacter sp.	2.12E-06	OM	New York	0.160561746	-2.638799881	0.000462354
sq719	Bacteria	Proteobacteria	Gammaproteobacteria	Gammaproteobacteria Incertae Sedis	Unknown Family	Acidibacter	uncultured Steroidobacter sp.	0.039399277	OM	Hawaii	3.030683019	1.599642968	0.000205969
sq719	Bacteria	Proteobacteria	Gammaproteobacteria	Gammaproteobacteria Incertae Sedis	Unknown Family	Acidibacter	uncultured Steroidobacter sp.	0.002962284	OM	Florida	0.078314726	-3.674572587	0.001906031
sq7190	Bacteria	Actinobacteria	Thermoleophilia	Solirubrobacterales	Solirubrobacteraceae	JCM 18997	uncultured bacterium	9.23E-05	PyOM	Florida	0.132147976	-2.919773769	0.001880572
sq721	Bacteria	Proteobacteria	Alphaproteobacteria	Rhizobiales	Xanthobacteraceae	NA	NA	0.003736351	OM	Alaska	0.122542383	-3.028647286	0.001196945
sq723	Bacteria	Firmicutes	Bacilli	Bacillales	Paenibacillaceae	Paenibacillus	Paenibacillus macerans	4.96E-06	OM	Florida	268.5982117	8.069305889	1.63E-05
sq727	Bacteria	Actinobacteria	Thermoleophilia	Gaiellales	uncultured	uncultured Conexibacteraceae bacterium	uncultured Conexibacteraceae bacterium	0.000566228	OM	Alaska	0.239883551	-2.05959386	0.000415886
sq728	Bacteria	Firmicutes	Bacilli	Bacillales	Alicyclobacillaceae	Tumebacillus	uncultured bacterium	0.003406345	PyOM	New York	0.266434961	-1.908144694	0.001404722
sq728	Bacteria	Firmicutes	Bacilli	Bacillales	Alicyclobacillaceae	Tumebacillus	uncultured bacterium	5.89E-07	OM	New York	0.015910386	-5.973887374	0.001466834
sq729	Bacteria	Actinobacteria	Thermoleophilia	Solirubrobacterales	Solirubrobacteraceae	Conexibacter	NA	8.43E-11	PyOM	New York	2.77921073	1.474675229	0.000544405
sq73	Bacteria	Proteobacteria	Deltaproteobacteria	Myxococcales	Polyangiaceae	Sorangium	Sorangium cellulosum	2.78E-08	OM	New York	1011.636158	9.982474793	5.04E-05
sq73	Bacteria	Proteobacteria	Deltaproteobacteria	Myxococcales	Polyangiaceae	Sorangium	Sorangium cellulosum	0.000666991	OM	Utah	359.0391378	8.487997306	1.55E-05
sq731	Bacteria	Proteobacteria	Alphaproteobacteria	Rhizobiales	Rhizobiaceae	NA	NA	0.049641067	OM	New York	6.31541598	2.658877764	3.14E-05
sq731	Bacteria	Proteobacteria	Alphaproteobacteria	Rhizobiales	Rhizobiaceae	NA	NA	0.000541056	PyOM	New York	17.91535021	4.16312434	1.98E-05
sq732	Bacteria	Actinobacteria	Thermoleophilia	Gaiellales	uncultured	bacterium Ellin6515	bacterium Ellin6515	0.021058201	PyOM	New York	0.749917701	-0.415195818	0.002425164
sq732	Bacteria	Actinobacteria	Thermoleophilia	Gaiellales	uncultured	bacterium Ellin6515	bacterium Ellin6515	2.19E-23	OM	New York	0.078562768	-3.670010432	0.002430439
sq733	Bacteria	Proteobacteria	Gammaproteobacteria	Betaproteobacteriales	Burkholderiaceae	NA	NA	0.013395038	OM	Utah	0.206533931	-2.275549278	0.000569598
sq734	Bacteria	Proteobacteria	Alphaproteobacteria	Caulobacterales	Caulobacteraceae	Phenylobacterium	NA	0.000793153	PyOM	New York	0.615402373	-0.700398089	0.002368695
sq734	Bacteria	Proteobacteria	Alphaproteobacteria	Caulobacterales	Caulobacteraceae	Phenylobacterium	NA	0.001898818	OM	New York	0.530247005	-0.915263529	0.002392476
sq735	Bacteria	Actinobacteria	Thermoleophilia	Solirubrobacterales	Solirubrobacteraceae	Conexibacter	uncultured Conexibacteraceae bacterium	6.61E-22	OM	Florida	0.012187606	-6.358441386	0.003605537
sq736	Bacteria	Proteobacteria	Alphaproteobacteria	Rhizobiales	Beijerinckiaceae	Microvirga	NA	0.042764458	OM	Utah	2.416567323	1.272959187	0.001263471
sq736	Bacteria	Proteobacteria	Alphaproteobacteria	Rhizobiales	Beijerinckiaceae	Microvirga	NA	4.35E-07	OM	New York	10.68376414	3.417348127	3.32E-05
sq737	Bacteria	Actinobacteria	Actinobacteria	Micromonosporales	Micromonosporaceae	NA	NA	0.03103358	OM	Utah	0.226848005	-2.140202121	0.001031612
sq739	Bacteria	Firmicutes	Bacilli	Bacillales	Paenibacillaceae	Brevibacillus	NA	2.80E-10	OM	Florida	164.6284819	7.363070144	1.72E-05
sq7390	Bacteria	Proteobacteria	Deltaproteobacteria	Myxococcales	Polyangiaceae	Pajaroellobacter	uncultured bacterium	3.63E-05	PyOM	Florida	64.50753029	6.011395678	1.74E-05
sq74	Bacteria	Proteobacteria	Gammaproteobacteria	Betaproteobacteriales	Burkholderiaceae	Massilia	NA	1.95E-05	OM	Alaska	0.000168326	-12.53645726	0.026447685
sq740	Bacteria	Chloroflexi	AD3	uncultured bacterium	uncultured bacterium	uncultured bacterium	uncultured bacterium	0.004359638	OM	Alaska	0.094773621	-3.399370632	0.000949178
sq741	Bacteria	Proteobacteria	Alphaproteobacteria	Rhizobiales	Rhizobiaceae	Shinella	NA	0.019706586	OM	Florida	484.2550526	8.919623291	8.61E-06
sq742	Bacteria	Firmicutes	Bacilli	Bacillales	Alicyclobacillaceae	Tumebacillus	NA	0.02498362	OM	Alaska	0.100212213	-3.318869756	0.002285198
sq7430	Bacteria	Actinobacteria	Thermoleophilia	Gaiellales	uncultured	uncultured microorganism	uncultured microorganism	1.35E-07	PyOM	Florida	0.003155312	-8.308001584	0.004406671
sq746	Bacteria	Actinobacteria	Rubrobacteria	Rubrobacterales	Rubrobacteriaceae	Rubrobacter	uncultured Rubrobacter sp.	0.007300553	OM	Utah	0.223737195	-2.160122978	0.00372853
sq748	Bacteria	Proteobacteria	Alphaproteobacteria	Rhizobiales	Hyphomicrobiaceae	Pedomicrobium	NA	0.012310409	OM	New York	0.278349175	-1.845032287	0.001327756
sq749	Bacteria	Chloroflexi	Chloroflexia	Thermomicrobiales	JG30-KF-CM45	NA	NA	7.04E-05	OM	New York	0.197841433	-2.337583498	0.002095542
sq749	Bacteria	Chloroflexi	Chloroflexia	Thermomicrobiales	JG30-KF-CM45	NA	NA	5.41E-05	PyOM	New York	1.655850193	0.727572156	0.002024406
sq750	Bacteria	Proteobacteria	Gammaproteobacteria	Betaproteobacteriales	SC-I-84	NA	NA	9.18E-26	OM	New York	0.092226206	-3.438679447	0.001868918
sq753	Bacteria	Firmicutes	Bacilli	Bacillales	Paenibacillaceae	Paenibacillus	Paenibacillus lautus	0.000147374	OM	Utah	201.2267117	7.652678017	1.30E-05
sq753	Bacteria	Firmicutes	Bacilli	Bacillales	Paenibacillaceae	Paenibacillus	Paenibacillus lautus	2.94E-08	OM	New York	383.5989579	8.583454991	6.03E-06
sq754	Bacteria	Proteobacteria	Alphaproteobacteria	Tistrellales	Geminicoccaceae	Candidatus Alysiosphaera	uncultured bacterium	5.60E-06	OM	Utah	0.440445163	-1.182965686	0.002388897
sq755	Bacteria	Actinobacteria	Actinobacteria	Streptomycetales	Streptomycetaceae	Streptomyces	NA	0.004374298	OM	Florida	0.009814048	-6.670935973	0.000558436
sq7550	Bacteria	Chloroflexi	Ktedonobacteria	Ktedonobacterales	Ktedonobacteraceae	JG30a-KF-32	uncultured Ktedobacteria bacterium	0.012804676	PyOM	Florida	0.057990773	-4.108032829	0.000328007
sq757	Bacteria	Chloroflexi	Chloroflexia	Thermomicrobiales	Thermomicrobiaceae	NA	NA	0.000283276	OM	Utah	0.313305094	-1.674359869	0.002854146
sq759	Bacteria	Proteobacteria	Alphaproteobacteria	Acetobacterales	Acetobacteraceae	uncultured	NA	0.000306963	OM	Florida	0.019263492	-5.697986966	0.000285666
sq759	Bacteria	Proteobacteria	Alphaproteobacteria	Acetobacterales	Acetobacteraceae	uncultured	NA	0.004675023	OM	Alaska	0.0690256	-3.856724662	0.000985656
sq7590	Bacteria	Chloroflexi	TK10	uncultured bacterium	uncultured bacterium	uncultured bacterium	uncultured bacterium	0.00013498	PyOM	Florida	0.104804002	-3.254234282	0.000280626
sq76	Bacteria	Proteobacteria	Gammaproteobacteria	Betaproteobacteriales	Burkholderiaceae	Ramlibacter	NA	0.005123812	PyOM	New York	1.691019451	0.757893254	0.005937187
sq76	Bacteria	Proteobacteria	Gammaproteobacteria	Betaproteobacteriales	Burkholderiaceae	Ramlibacter	NA	0.003773614	OM	Florida	0.01583724	-5.980535267	0.000345342
sq760	Bacteria	Proteobacteria	Alphaproteobacteria	Rhizobiales	Beijerinckiaceae	Microvirga	uncultured Balneimonas sp.	2.51E-09	PyOM	New York	62.7034067	5.970471922	2.80E-05
sq760	Bacteria	Proteobacteria	Alphaproteobacteria	Rhizobiales	Beijerinckiaceae	Microvirga	uncultured Balneimonas sp.	1.62E-16	OM	New York	144.6455376	7.176378006	2.76E-05
sq761	Bacteria	Proteobacteria	Alphaproteobacteria	Rhizobiales	Xanthobacteraceae	uncultured	NA	5.31E-07	OM	New York	0.085546974	-3.547139362	0.001096931
sq761	Bacteria	Proteobacteria	Alphaproteobacteria	Rhizobiales	Xanthobacteraceae	uncultured	NA	0.000882431	OM	Florida	0.061879699	-4.01439002	0.000667244
sq761	Bacteria	Proteobacteria	Alphaproteobacteria	Rhizobiales	Xanthobacteraceae	uncultured	NA	0.003733925	PyOM	New York	0.608545877	-0.716562065	0.001098944
sq763	Bacteria	Actinobacteria	Rubrobacteria	Rubrobacterales	Rubrobacteriaceae	Rubrobacter	uncultured actinobacterium	0.008275767	OM	Utah	0.286939959	-1.801179204	0.003281746
sq764	Bacteria	Actinobacteria	Thermoleophilia	Gaiellales	uncultured	uncultured bacterium	uncultured bacterium	1.74E-27	OM	New York	0.080102984	-3.642000211	0.002067379
sq764	Bacteria	Actinobacteria	Thermoleophilia	Gaiellales	uncultured	uncultured bacterium	uncultured bacterium	0.00024673	PyOM	New York	0.62663314	-0.674307024	0.002060384
sq767	Bacteria	Planctomycetes	Planctomycetacia	Isosphaerales	Isosphaeraceae	Singulisphaera	NA	8.61E-14	OM	Utah	0.114427094	-3.127499406	0.001630069
sq768	Bacteria	Proteobacteria	Gammaproteobacteria	Xanthomonadales	Rhodanobacteraceae	NA	NA	1.03E-09	PyOM	New York	0.213344831	-2.228740941	0.002039618
sq768	Bacteria	Proteobacteria	Gammaproteobacteria	Xanthomonadales	Rhodanobacteraceae	NA	NA	7.74E-21	OM	New York	0.0326651	-4.936106133	0.002059533
sq769	Bacteria	Firmicutes	Bacilli	Bacillales	Planococcaceae	Domibacillus	NA	0.045201246	OM	Alaska	0.419244381	-1.254136649	0.000251779
sq769	Bacteria	Firmicutes	Bacilli	Bacillales	Planococcaceae	Domibacillus	NA	0.0432503	OM	Florida	0.090873318	-3.459999432	0.000206811
sq77	Bacteria	Chloroflexi	Chloroflexia	Thermomicrobiales	JG30-KF-CM45	uncultured Chloroflexi bacterium	uncultured Chloroflexi bacterium	6.54E-11	OM	Utah	0.280039575	-1.83629737	0.029283745
sq7700	Archaea	Thaumarchaeota	Nitrososphaeria	Nitrosotaleales	Nitrosotaleaceae	uncultured thaumarchaeote	uncultured thaumarchaeote	1.41E-05	PyOM	Florida	57.60139361	5.848031812	7.19E-05
sq771	Bacteria	Proteobacteria	Alphaproteobacteria	Rhizobiales	Xanthobacteraceae	uncultured	NA	0.023890913	OM	New York	62.13445415	5.957321573	1.34E-05
sq771	Bacteria	Proteobacteria	Alphaproteobacteria	Rhizobiales	Xanthobacteraceae	uncultured	NA	0.001188007	PyOM	New York	82.37801512	6.36418746	5.62E-06
sq773	Bacteria	Chloroflexi	KD4-96	uncultured bacterium	uncultured bacterium	uncultured bacterium	uncultured bacterium	0.008032542	OM	Utah	0.258632356	-1.951025321	0.001215402
sq774	Bacteria	Proteobacteria	Alphaproteobacteria	Acetobacterales	Acetobacteraceae	Rhodopila	uncultured bacterium	5.45E-10	OM	Florida	0.005433055	-7.524020554	0.004003572
sq7740	Bacteria	Proteobacteria	Gammaproteobacteria	JG36-TzT-191	uncultured bacterium	uncultured bacterium	uncultured bacterium	0.007938655	PyOM	Florida	0.077820212	-3.683711288	0.003247012
sq775	Bacteria	Chloroflexi	AD3	uncultured Chloroflexi bacterium	uncultured Chloroflexi bacterium	uncultured Chloroflexi bacterium	uncultured Chloroflexi bacterium	0.000437359	OM	Alaska	0.152004949	-2.717809795	0.000989456
sq776	Bacteria	Proteobacteria	Alphaproteobacteria	Sphingomonadales	Sphingomonadaceae	Sphingoaurantiacus	NA	0.0043965	OM	Utah	9.605620181	3.263878764	0.000278908
sq777	Bacteria	Actinobacteria	Actinobacteria	Streptomycetales	Streptomycetaceae	Streptomyces	NA	5.65E-13	OM	New York	0.038761	-4.689250411	0.001954885
sq777	Bacteria	Actinobacteria	Actinobacteria	Streptomycetales	Streptomycetaceae	Streptomyces	NA	9.12E-05	OM	Utah	0.106515835	-3.230860176	0.000442285
sq777	Bacteria	Actinobacteria	Actinobacteria	Streptomycetales	Streptomycetaceae	Streptomyces	NA	1.88E-05	PyOM	New York	0.332676805	-1.587806813	0.002630819
sq779	Bacteria	Actinobacteria	Actinobacteria	Micrococcales	Intrasporangiaceae	NA	NA	5.27E-06	OM	New York	0.273704206	-1.86931049	0.00122705
sq78	Bacteria	Firmicutes	Bacilli	Bacillales	Bacillaceae	Bacillus	NA	1.17E-07	OM	Utah	73.32687622	6.196270176	2.41E-05
sq78	Bacteria	Firmicutes	Bacilli	Bacillales	Bacillaceae	Bacillus	NA	8.58E-21	OM	New York	0.283048167	-1.820880515	0.003739766
sq78	Bacteria	Firmicutes	Bacilli	Bacillales	Bacillaceae	Bacillus	NA	0.000823517	OM	Florida	0.133499366	-2.905095201	0.001677967
sq780	Bacteria	Bacteroidetes	Bacteroidia	Chitinophagales	Chitinophagaceae	Flavisolibacter	NA	0.000237454	PyOM	Florida	7.673483856	2.939881728	0.001559636
sq780	Bacteria	Bacteroidetes	Bacteroidia	Chitinophagales	Chitinophagaceae	Flavisolibacter	NA	4.90E-07	OM	New York	0.192904069	-2.37404452	0.001758505
sq780	Bacteria	Bacteroidetes	Bacteroidia	Chitinophagales	Chitinophagaceae	Flavisolibacter	NA	0.000554624	PyOM	New York	0.53732227	-0.896140462	0.001837907
sq781	Bacteria	Proteobacteria	Alphaproteobacteria	Elsterales	uncultured	NA	NA	4.64E-10	OM	New York	0.159423665	-2.649062295	0.0011249
sq783	Bacteria	Firmicutes	Bacilli	Bacillales	Paenibacillaceae	Paenibacillus	Paenibacillus glycanilyticus	2.16E-07	OM	New York	220.2498201	7.782997031	6.21E-06
sq783	Bacteria	Firmicutes	Bacilli	Bacillales	Paenibacillaceae	Paenibacillus	Paenibacillus glycanilyticus	5.55E-05	OM	Florida	83.77675033	6.388478019	1.72E-05
sq7830	Bacteria	Planctomycetes	Planctomycetacia	Gemmatales	Gemmataceae	uncultured	NA	0.002038343	PyOM	Florida	21.74177657	4.442397926	1.73E-05
sq784	Bacteria	Proteobacteria	Deltaproteobacteria	Myxococcales	Sandaracinaceae	uncultured	NA	0.000817125	OM	Florida	0.006599011	-7.243534415	0.00588555
sq785	Bacteria	Gemmatimonadetes	Gemmatimonadetes	Gemmatimonadales	Gemmatimonadaceae	uncultured	NA	0.020734917	OM	Utah	0.208804359	-2.259776262	0.000679323
sq785	Bacteria	Gemmatimonadetes	Gemmatimonadetes	Gemmatimonadales	Gemmatimonadaceae	uncultured	NA	0.001486991	OM	New York	0.243124684	-2.04023172	0.001241439
sq786	Bacteria	Proteobacteria	Alphaproteobacteria	Elsterales	uncultured	NA	NA	0.007555193	OM	Utah	0.300093303	-1.736516971	0.002930788
sq787	Bacteria	Proteobacteria	Gammaproteobacteria	WD260	uncultured bacterium	uncultured bacterium	uncultured bacterium	0.00058774	OM	Alaska	0.102664049	-3.283997028	0.00027574
sq789	Bacteria	Actinobacteria	Thermoleophilia	Gaiellales	uncultured	NA	NA	0.001780046	PyOM	New York	0.628047411	-0.671054623	0.002026578
sq789	Bacteria	Actinobacteria	Thermoleophilia	Gaiellales	uncultured	NA	NA	1.34E-16	OM	New York	0.031206718	-5.001999531	0.002039836
sq7890	Bacteria	Planctomycetes	Phycisphaerae	Tepidisphaerales	WD2101 soil group	uncultured bacterium	uncultured bacterium	0.000149085	PyOM	Florida	0.025361608	-5.301209981	0.001295832
sq79	Bacteria	Verrucomicrobia	Verrucomicrobiae	Chthoniobacterales	Chthoniobacteraceae	Candidatus Udaeobacter	uncultured Prosthecobacter sp.	6.14E-06	OM	Alaska	0.22262872	-2.167288376	0.000275317
sq79	Bacteria	Verrucomicrobia	Verrucomicrobiae	Chthoniobacterales	Chthoniobacteraceae	Candidatus Udaeobacter	uncultured Prosthecobacter sp.	2.28E-28	OM	New York	0.100313463	-3.317412851	0.012178628
sq791	Bacteria	Acidobacteria	Acidobacteriia	Solibacterales	Solibacteraceae (Subgroup 3)	Bryobacter	NA	1.36E-09	OM	Florida	0.001437082	-9.4426415	0.003822055
sq7910	Bacteria	Actinobacteria	Thermoleophilia	Solirubrobacterales	Solirubrobacteraceae	Conexibacter	uncultured bacterium	3.83E-14	PyOM	Florida	0.021919879	-5.511616359	0.004283244
sq792	Bacteria	Planctomycetes	Planctomycetacia	Isosphaerales	Isosphaeraceae	Singulisphaera	NA	0.034979884	OM	Alaska	0.002697459	-8.534183145	0.004344207
sq793	Bacteria	Acidobacteria	Acidobacteriia	Solibacterales	Solibacteraceae (Subgroup 3)	Bryobacter	NA	1.81E-15	OM	Florida	0.002335064	-8.742322276	0.004706038
sq7930	Bacteria	Actinobacteria	Thermoleophilia	Gaiellales	uncultured	uncultured bacterium	uncultured bacterium	1.23E-08	PyOM	Florida	0.031225799	-5.0011177	0.004627845
sq794	Bacteria	Actinobacteria	Thermoleophilia	Solirubrobacterales	Solirubrobacteraceae	NA	NA	4.69E-06	OM	Alaska	0.163092309	-2.616239345	0.00126906
sq795	Bacteria	Actinobacteria	Actinobacteria	Pseudonocardiales	Pseudonocardiaceae	Pseudonocardia	NA	0.049033162	OM	Florida	0.180938151	-2.46643146	9.09E-05
sq795	Bacteria	Actinobacteria	Actinobacteria	Pseudonocardiales	Pseudonocardiaceae	Pseudonocardia	NA	1.64E-12	OM	New York	0.053430607	-4.226189772	0.00188696
sq797	Bacteria	Actinobacteria	Thermoleophilia	Gaiellales	Gaiellaceae	Gaiella	metagenome	1.39E-16	OM	New York	0.056282163	-4.15117842	0.001576084
sq799	Bacteria	Proteobacteria	Alphaproteobacteria	Caulobacterales	Caulobacteraceae	uncultured	NA	0.033494018	OM	New York	7.255862576	2.859147132	1.46E-05
sq8	Bacteria	Proteobacteria	Gammaproteobacteria	Betaproteobacteriales	Burkholderiaceae	Massilia	NA	7.32E-15	PyOM	New York	0.468781656	-1.093011978	0.026043022
sq8	Bacteria	Proteobacteria	Gammaproteobacteria	Betaproteobacteriales	Burkholderiaceae	Massilia	NA	0.004907216	OM	Alaska	0.020675325	-5.595946188	0.000384683
sq8	Bacteria	Proteobacteria	Gammaproteobacteria	Betaproteobacteriales	Burkholderiaceae	Massilia	NA	2.01E-76	OM	New York	0.123812111	-3.013775647	0.026140804
sq8	Bacteria	Proteobacteria	Gammaproteobacteria	Betaproteobacteriales	Burkholderiaceae	Massilia	NA	0.047023651	OM	Utah	8.660760714	3.114493749	8.08E-05
sq80	Bacteria	Verrucomicrobia	Verrucomicrobiae	Chthoniobacterales	Chthoniobacteraceae	Candidatus Udaeobacter	NA	1.17E-22	OM	New York	0.094714614	-3.400269139	0.012774039
sq801	Bacteria	Actinobacteria	Rubrobacteria	Rubrobacterales	Rubrobacteriaceae	Rubrobacter	NA	7.92E-05	OM	Utah	0.346566526	-1.528795779	0.002694868
sq803	Bacteria	Acidobacteria	Acidobacteriia	Acidobacteriales	Acidobacteriaceae (Subgroup 1)	Granulicella	NA	0.005102197	OM	Alaska	0.020039432	-5.641014583	0.000781275
sq805	Bacteria	Planctomycetes	Planctomycetacia	Gemmatales	Gemmataceae	Gemmata	uncultured bacterium	0.025851291	OM	Utah	0.073151591	-3.772966952	0.000176188
sq805	Bacteria	Planctomycetes	Planctomycetacia	Gemmatales	Gemmataceae	Gemmata	uncultured bacterium	1.50E-25	OM	New York	0.088214401	-3.502841998	0.002729489
sq806	Bacteria	Proteobacteria	Alphaproteobacteria	Rhizobiales	Beijerinckiaceae	Microvirga	NA	0.000249116	OM	Florida	103.7361315	6.696774665	9.73E-06
sq8060	Bacteria	Actinobacteria	Actinobacteria	Frankiales	Frankiaceae	Jatrophihabitans	uncultured bacterium	7.52E-06	PyOM	Florida	490.5120945	8.938144899	8.71E-06
sq807	Bacteria	Actinobacteria	Actinobacteria	Propionibacteriales	Nocardioidaceae	Nocardioides	NA	1.86E-07	OM	New York	4.629741155	2.210931536	0.000628282
sq809	Bacteria	Actinobacteria	Actinobacteria	Frankiales	Geodermatophilaceae	Geodermatophilus	uncultured bacterium	0.004645705	OM	Utah	0.390536288	-1.356471488	0.002418627
sq81	Bacteria	Firmicutes	Bacilli	Bacillales	Alicyclobacillaceae	Alicyclobacillus	NA	6.02E-11	OM	Alaska	24.86774561	4.636203821	0.001333129
sq811	Bacteria	Proteobacteria	Alphaproteobacteria	Rhizobiales	Beijerinckiaceae	NA	NA	0.000719131	OM	Alaska	0.010521516	-6.570513602	0.004528228
sq8120	Bacteria	Proteobacteria	Alphaproteobacteria	Acetobacterales	Acetobacteraceae	NA	NA	2.26E-06	PyOM	Florida	0.003223809	-8.277017791	0.004776128
sq814	Bacteria	Planctomycetes	BD7-11	uncultured bacterium	uncultured bacterium	uncultured bacterium	uncultured bacterium	0.000592513	PyOM	New York	0.533133299	-0.907431802	0.003593834
sq814	Bacteria	Planctomycetes	BD7-11	uncultured bacterium	uncultured bacterium	uncultured bacterium	uncultured bacterium	0.001646176	OM	New York	0.019243132	-5.699512582	0.003643339
sq815	Bacteria	Actinobacteria	Actinobacteria	Micromonosporales	Micromonosporaceae	Luedemannella	metagenome	1.08E-11	OM	New York	0.116889685	-3.09678047	0.001334743
sq817	Bacteria	Proteobacteria	Alphaproteobacteria	Rhizobiales	Xanthobacteraceae	NA	NA	3.32E-11	OM	New York	0.182498125	-2.454046451	0.000661096
sq82	Bacteria	Proteobacteria	Gammaproteobacteria	Betaproteobacteriales	Burkholderiaceae	Burkholderia-Caballeronia-Paraburkholderia	NA	0.000540782	OM	Florida	40.31092558	5.333099004	0.00045736
sq822	Bacteria	Firmicutes	Bacilli	Bacillales	Bacillaceae	Bacillus	Bacillus decolorationis	7.11E-28	OM	New York	0.152620973	-2.711974865	0.002061241
sq823	Archaea	Thaumarchaeota	Nitrososphaeria	Nitrososphaerales	Nitrososphaeraceae	NA	NA	2.79E-14	OM	Utah	0.278892542	-1.842218739	0.002740386
sq824	Bacteria	Planctomycetes	Planctomycetacia	Pirellulales	Pirellulaceae	Pir4 lineage	metagenome	2.50E-06	OM	New York	0.139128342	-2.845511754	0.000979164
sq825	Bacteria	Acidobacteria	Acidobacteriia	Solibacterales	Solibacteraceae (Subgroup 3)	Bryobacter	NA	1.10E-05	OM	New York	0.314305303	-1.669761482	0.001967964
sq826	Bacteria	Proteobacteria	Alphaproteobacteria	Caulobacterales	Caulobacteraceae	uncultured	NA	0.000574649	OM	Alaska	0.014251429	-6.132749615	0.000308665
sq827	Bacteria	Proteobacteria	Alphaproteobacteria	Caulobacterales	Caulobacteraceae	NA	NA	0.000610772	OM	Alaska	0.02651797	-5.236885841	0.001983459
sq828	Bacteria	Actinobacteria	Actinobacteria	Frankiales	Geodermatophilaceae	Geodermatophilus	NA	0.000209449	OM	Utah	0.270605183	-1.885738624	0.001546645
sq8280	Bacteria	Actinobacteria	Actinobacteria	Propionibacteriales	Nocardioidaceae	Aeromicrobium	NA	0.047673935	PyOM	Florida	0.120343577	-3.054768948	0.00012328
sq829	Bacteria	Actinobacteria	Actinobacteria	Streptosporangiales	Streptosporangiaceae	Sphaerisporangium	NA	7.94E-05	OM	New York	18.94420472	4.243684671	2.05E-05
sq829	Bacteria	Actinobacteria	Actinobacteria	Streptosporangiales	Streptosporangiaceae	Sphaerisporangium	NA	0.022448054	PyOM	New York	6.791670219	2.763766408	2.06E-05
sq830	Bacteria	Proteobacteria	Alphaproteobacteria	Caulobacterales	Caulobacteraceae	Phenylobacterium	NA	0.001745244	OM	Utah	0.008393751	-6.896468637	0.001066982
sq8300	Bacteria	Chloroflexi	Ktedonobacteria	C0119	uncultured Chloroflexi bacterium	uncultured Chloroflexi bacterium	uncultured Chloroflexi bacterium	2.27E-05	PyOM	Florida	0.009547228	-6.710702351	0.000676977
sq831	Bacteria	Actinobacteria	Thermoleophilia	Solirubrobacterales	67-14	uncultured Rubrobacteria bacterium	uncultured Rubrobacteria bacterium	0.037091867	OM	Utah	0.396019454	-1.336356793	0.001722825
sq832	Bacteria	Actinobacteria	Thermoleophilia	Solirubrobacterales	67-14	uncultured bacterium	uncultured bacterium	0.007071369	OM	Utah	0.072040582	-3.795046348	0.003236332
sq835	Bacteria	Proteobacteria	Gammaproteobacteria	Steroidobacterales	Steroidobacteraceae	Steroidobacter	NA	2.93E-19	OM	New York	165.651844	7.372010453	2.26E-05
sq835	Bacteria	Proteobacteria	Gammaproteobacteria	Steroidobacterales	Steroidobacteraceae	Steroidobacter	NA	2.41E-14	OM	Utah	9.169310193	3.196813204	0.000172976
sq836	Bacteria	Bacteroidetes	Bacteroidia	Chitinophagales	Chitinophagaceae	Flavisolibacter	NA	1.72E-06	OM	New York	0.033236286	-4.911097021	0.001305965
sq836	Bacteria	Bacteroidetes	Bacteroidia	Chitinophagales	Chitinophagaceae	Flavisolibacter	NA	8.58E-07	PyOM	New York	0.299227331	-1.740686142	0.001306211
sq836	Bacteria	Bacteroidetes	Bacteroidia	Chitinophagales	Chitinophagaceae	Flavisolibacter	NA	0.018898092	OM	Utah	0.066436143	-3.911887868	0.000127382
sq8360	Bacteria	Actinobacteria	Thermoleophilia	Gaiellales	Gaiellaceae	Gaiella	NA	2.77E-08	PyOM	Florida	0.002357667	-8.728424283	0.002847241
sq838	Bacteria	Actinobacteria	Thermoleophilia	Solirubrobacterales	Solirubrobacteraceae	Conexibacter	NA	0.008174136	OM	Alaska	0.295935104	-1.756647253	0.00112218
sq839	Bacteria	Proteobacteria	Gammaproteobacteria	Betaproteobacteriales	Nitrosomonadaceae	Ellin6067	NA	0.000355113	OM	Utah	0.185133361	-2.433363204	0.003489602
sq839	Bacteria	Proteobacteria	Gammaproteobacteria	Betaproteobacteriales	Nitrosomonadaceae	Ellin6067	NA	0.018938358	OM	New York	0.066299405	-3.914860259	9.88E-05
sq84	Bacteria	Firmicutes	Bacilli	Bacillales	Alicyclobacillaceae	Tumebacillus	uncultured bacterium	0.00376281	PyOM	New York	0.509452566	-0.972980269	0.002642994
sq84	Bacteria	Firmicutes	Bacilli	Bacillales	Alicyclobacillaceae	Tumebacillus	uncultured bacterium	0.000934243	OM	Florida	0.002413526	-8.694641713	0.012101055
sq84	Bacteria	Firmicutes	Bacilli	Bacillales	Alicyclobacillaceae	Tumebacillus	uncultured bacterium	5.34E-18	OM	New York	0.01701656	-5.876916775	0.002769482
sq840	Bacteria	Verrucomicrobia	Verrucomicrobiae	Chthoniobacterales	Chthoniobacteraceae	Chthoniobacter	NA	2.51E-07	OM	New York	7.413077046	2.890072506	6.26E-05
sq840	Bacteria	Verrucomicrobia	Verrucomicrobiae	Chthoniobacterales	Chthoniobacteraceae	Chthoniobacter	NA	9.43E-05	PyOM	New York	7.967853678	2.994191154	6.62E-05
sq840	Bacteria	Verrucomicrobia	Verrucomicrobiae	Chthoniobacterales	Chthoniobacteraceae	Chthoniobacter	NA	0.001624571	OM	Florida	1302.739746	10.34733318	1.57E-05
sq840	Bacteria	Verrucomicrobia	Verrucomicrobiae	Chthoniobacterales	Chthoniobacteraceae	Chthoniobacter	NA	0.0017405	PyOM	Florida	0.069938338	-3.837772683	0.01296524
sq841	Bacteria	Proteobacteria	Alphaproteobacteria	Tistrellales	Geminicoccaceae	uncultured	uncultured bacterium	0.048281848	OM	Utah	0.420980871	-1.248173414	0.002896648
sq843	Bacteria	Actinobacteria	0319-7L14	uncultured actinobacterium	uncultured actinobacterium	uncultured actinobacterium	uncultured actinobacterium	0.001238436	OM	Utah	0.272615695	-1.875059471	0.002654033
sq844	Bacteria	Proteobacteria	Alphaproteobacteria	Rhizobiales	Xanthobacteraceae	Rhodoplanes	NA	1.74E-11	OM	Florida	0.005392058	-7.534948247	0.002033683
sq8440	Bacteria	Planctomycetes	Planctomycetacia	Isosphaerales	Isosphaeraceae	uncultured	uncultured endolithic bacterium	2.37E-10	PyOM	Florida	0.124906203	-3.001082972	0.00205357
sq845	Bacteria	Actinobacteria	Thermoleophilia	Solirubrobacterales	Solirubrobacteraceae	Solirubrobacter	NA	0.000103494	OM	Utah	0.327543297	-1.610242471	0.000923302
sq845	Bacteria	Actinobacteria	Thermoleophilia	Solirubrobacterales	Solirubrobacteraceae	Solirubrobacter	NA	9.23E-14	OM	New York	0.09783541	-3.353499467	0.000845248
sq846	Bacteria	Actinobacteria	Actinobacteria	Corynebacteriales	Mycobacteriaceae	Mycobacterium	NA	9.27E-29	OM	Florida	0.057356901	-4.123889115	0.002009125
sq846	Bacteria	Actinobacteria	Actinobacteria	Corynebacteriales	Mycobacteriaceae	Mycobacterium	NA	0.022235045	OM	New York	0.284877601	-1.811585901	0.000118196
sq8460	Bacteria	Planctomycetes	Planctomycetacia	Pirellulales	Pirellulaceae	Pir4 lineage	NA	0.014602118	PyOM	Florida	0.582899956	-0.778679802	0.002033309
sq847	Bacteria	Proteobacteria	Gammaproteobacteria	Betaproteobacteriales	Burkholderiaceae	Noviherbaspirillum	NA	1.60E-07	PyOM	Utah	41.17217428	5.363597734	3.93E-05
sq847	Bacteria	Proteobacteria	Gammaproteobacteria	Betaproteobacteriales	Burkholderiaceae	Noviherbaspirillum	NA	0.001566249	PyOM	New York	5.310391862	2.408818324	0.000113913
sq847	Bacteria	Proteobacteria	Gammaproteobacteria	Betaproteobacteriales	Burkholderiaceae	Noviherbaspirillum	NA	0.000100178	OM	New York	7.710898908	2.946899054	9.44E-05
sq847	Bacteria	Proteobacteria	Gammaproteobacteria	Betaproteobacteriales	Burkholderiaceae	Noviherbaspirillum	NA	0.000156399	OM	Utah	15.44987959	3.949523689	3.96E-05
sq849	Bacteria	Actinobacteria	Actinobacteria	Propionibacteriales	Nocardioidaceae	Kribbella	NA	0.008765355	OM	Utah	0.307228382	-1.702616594	0.001442419
sq85	Bacteria	Proteobacteria	Gammaproteobacteria	Betaproteobacteriales	Burkholderiaceae	Noviherbaspirillum	NA	9.17E-27	OM	Utah	416.6216977	8.702594167	0.00010863
sq85	Bacteria	Proteobacteria	Gammaproteobacteria	Betaproteobacteriales	Burkholderiaceae	Noviherbaspirillum	NA	2.51E-09	PyOM	Utah	27.08453779	4.759397566	8.74E-05
sq85	Bacteria	Proteobacteria	Gammaproteobacteria	Betaproteobacteriales	Burkholderiaceae	Noviherbaspirillum	NA	0.034530072	OM	Hawaii	27.76249293	4.795065215	2.80E-05
sq851	Bacteria	Firmicutes	Bacilli	Bacillales	Alicyclobacillaceae	NA	NA	5.18E-09	OM	Alaska	56.15510397	5.811345251	4.98E-05
sq856	Bacteria	Actinobacteria	Actinobacteria	Frankiales	Acidothermaceae	Acidothermus	uncultured Thermomonosporaceae bacterium	0.000317197	OM	Alaska	0.28202114	-1.826124786	0.001247403
sq857	Bacteria	Chloroflexi	Chloroflexia	Thermomicrobiales	JG30-KF-CM45	metagenome	metagenome	6.86E-07	OM	New York	0.137924078	-2.85805376	0.001532079
sq859	Bacteria	Proteobacteria	Alphaproteobacteria	Elsterales	uncultured	uncultured Stella sp.	uncultured Stella sp.	2.65E-05	OM	Florida	0.034746407	-4.846992396	0.003719837
sq86	Bacteria	Actinobacteria	Actinobacteria	Corynebacteriales	Mycobacteriaceae	Mycobacterium	NA	9.44E-15	OM	New York	0.165119137	-2.598420758	0.012280181
sq861	Bacteria	Proteobacteria	Gammaproteobacteria	Gammaproteobacteria Incertae Sedis	Unknown Family	Acidibacter	NA	0.006313079	OM	Florida	8.891559317	3.152436447	0.000198734
sq8610	Bacteria	Chloroflexi	Chloroflexia	Thermomicrobiales	JG30-KF-CM45	NA	NA	0.002357469	PyOM	Florida	3.612182445	1.852870763	0.000265566
sq862	Bacteria	Verrucomicrobia	Verrucomicrobiae	Chthoniobacterales	Chthoniobacteraceae	Candidatus Udaeobacter	NA	5.14E-07	OM	New York	0.071734951	-3.801179991	0.00183751
sq864	Bacteria	Actinobacteria	Thermoleophilia	Solirubrobacterales	Solirubrobacteraceae	Solirubrobacter	NA	1.72E-05	OM	Utah	0.299729155	-1.738268671	0.002539573
sq866	Bacteria	Chloroflexi	Ktedonobacteria	Ktedonobacterales	Ktedonobacteraceae	HSB OF53-F07	NA	0.003498153	OM	Alaska	0.137925491	-2.858038978	0.000475909
sq867	Bacteria	Proteobacteria	Alphaproteobacteria	Elsterales	uncultured	uncultured soil bacterium	uncultured soil bacterium	0.004003257	PyOM	New York	0.330741952	-1.596222043	0.000463672
sq867	Bacteria	Proteobacteria	Alphaproteobacteria	Elsterales	uncultured	uncultured soil bacterium	uncultured soil bacterium	7.80E-05	OM	New York	0.014706348	-6.087417142	0.000470823
sq868	Bacteria	Firmicutes	Bacilli	Bacillales	Bacillaceae	Bacillus	NA	0.000834119	OM	Utah	6.770857215	2.759338496	4.71E-05
sq868	Bacteria	Firmicutes	Bacilli	Bacillales	Bacillaceae	Bacillus	NA	4.76E-06	OM	New York	0.213704337	-2.226311908	0.001372829
sq869	Bacteria	Proteobacteria	Deltaproteobacteria	Myxococcales	Polyangiaceae	Pajaroellobacter	metagenome	3.82E-05	OM	New York	0.192731173	-2.375338156	0.000481918
sq87	Bacteria	Firmicutes	Bacilli	Bacillales	Planococcaceae	Lysinibacillus	NA	0.005835546	PyOM	New York	1.870563987	0.903473317	0.00053435
sq870	Bacteria	Planctomycetes	Phycisphaerae	Tepidisphaerales	WD2101 soil group	Planctomycetales bacterium Ellin6207	Planctomycetales bacterium Ellin6207	0.002204301	PyOM	New York	0.35376314	-1.49914436	0.001065767
sq870	Bacteria	Planctomycetes	Phycisphaerae	Tepidisphaerales	WD2101 soil group	Planctomycetales bacterium Ellin6207	Planctomycetales bacterium Ellin6207	0.000348153	PyOM	Florida	57.83610974	5.85389861	0.000109151
sq870	Bacteria	Planctomycetes	Phycisphaerae	Tepidisphaerales	WD2101 soil group	Planctomycetales bacterium Ellin6207	Planctomycetales bacterium Ellin6207	3.02E-12	OM	New York	0.023479316	-5.41246582	0.001092192
sq871	Bacteria	Acidobacteria	Acidobacteriia	Acidobacteriales	uncultured	NA	NA	1.50E-25	OM	New York	0.058297778	-4.100415286	0.002609862
sq871	Bacteria	Acidobacteria	Acidobacteriia	Acidobacteriales	uncultured	NA	NA	2.95E-12	PyOM	New York	0.39473332	-1.341049791	0.002803812
sq8710	Bacteria	Planctomycetes	Planctomycetacia	Isosphaerales	Isosphaeraceae	Singulisphaera	NA	0.000682402	PyOM	Florida	0.106003444	-3.237816952	0.000780424
sq872	Bacteria	Proteobacteria	Alphaproteobacteria	Rhizobiales	Kaistiaceae	Kaistia	uncultured bacterium	1.76E-22	OM	New York	217.7253302	7.76636545	2.34E-05
sq874	Bacteria	Proteobacteria	Alphaproteobacteria	Rhizobiales	Xanthobacteraceae	uncultured	NA	0.013771103	PyOM	New York	0.735534964	-0.443134172	0.00190181
sq874	Bacteria	Proteobacteria	Alphaproteobacteria	Rhizobiales	Xanthobacteraceae	uncultured	NA	9.51E-15	OM	New York	0.157728661	-2.664483254	0.001889151
sq875	Bacteria	Proteobacteria	Alphaproteobacteria	Caulobacterales	Caulobacteraceae	NA	NA	0.023979919	OM	Florida	8.225349696	3.040077015	0.000240148
sq876	Bacteria	Actinobacteria	Thermoleophilia	Solirubrobacterales	67-14	uncultured Rubrobacteria bacterium	uncultured Rubrobacteria bacterium	0.001138002	OM	Utah	0.290048123	-1.785635813	0.002488398
sq877	Bacteria	Proteobacteria	Alphaproteobacteria	Rhizobiales	Xanthobacteraceae	Pseudolabrys	NA	0.00420979	OM	Alaska	0.071393039	-3.808072768	0.000865622
sq879	Bacteria	Chloroflexi	JG30-KF-CM66	uncultured bacterium	uncultured bacterium	uncultured bacterium	uncultured bacterium	0.0046109	OM	Utah	0.311897028	-1.680858291	0.002824931
sq88	Bacteria	Proteobacteria	Alphaproteobacteria	Rhizobiales	Beijerinckiaceae	Microvirga	NA	0.042950429	PyOM	Utah	2.482590211	1.311846142	0.0008885
sq88	Bacteria	Proteobacteria	Alphaproteobacteria	Rhizobiales	Beijerinckiaceae	Microvirga	NA	6.45E-23	OM	New York	223.7148124	7.805516972	2.42E-05
sq88	Bacteria	Proteobacteria	Alphaproteobacteria	Rhizobiales	Beijerinckiaceae	Microvirga	NA	9.28E-06	PyOM	New York	30.28893714	4.920719049	2.44E-05
sq88	Bacteria	Proteobacteria	Alphaproteobacteria	Rhizobiales	Beijerinckiaceae	Microvirga	NA	4.43E-11	OM	Utah	21.88018249	4.451552866	0.000896663
sq880	Bacteria	Bacteroidetes	Bacteroidia	Chitinophagales	Chitinophagaceae	Niastella	metagenome	9.73E-05	OM	New York	11.73185063	3.552358703	0.000313932
sq883	Bacteria	Chloroflexi	Ktedonobacteria	Ktedonobacterales	JG30-KF-AS9	uncultured bacterium	uncultured bacterium	7.13E-18	OM	New York	0.133190287	-2.908439222	0.002576275
sq884	Bacteria	Proteobacteria	Alphaproteobacteria	Acetobacterales	Acetobacteraceae	Roseomonas	uncultured Roseomonas sp.	8.72E-06	OM	New York	2.113013515	1.079301995	0.000737369
sq884	Bacteria	Proteobacteria	Alphaproteobacteria	Acetobacterales	Acetobacteraceae	Roseomonas	uncultured Roseomonas sp.	5.77E-08	PyOM	New York	2.790229086	1.480383577	0.000724777
sq885	Bacteria	Acidobacteria	Acidobacteriia	Acidobacteriales	uncultured	NA	NA	0.000219793	OM	Florida	0.034800729	-4.844738649	0.000639274
sq886	Bacteria	Proteobacteria	Alphaproteobacteria	Rhizobiales	Beijerinckiaceae	Microvirga	NA	0.00134582	OM	Utah	9.451157471	3.240491025	0.000279757
sq887	Bacteria	Proteobacteria	Gammaproteobacteria	Betaproteobacteriales	Burkholderiaceae	Lautropia	NA	0.024717193	OM	Utah	0.40787671	-1.293794963	0.001859765
sq888	Bacteria	Verrucomicrobia	Verrucomicrobiae	Chthoniobacterales	Chthoniobacteraceae	Candidatus Udaeobacter	uncultured Prosthecobacter sp.	6.03E-10	OM	New York	0.054102175	-4.208169604	0.000596674
sq890	Bacteria	Actinobacteria	Acidimicrobiia	Microtrichales	Ilumatobacteraceae	uncultured	uncultured bacterium	0.024992634	PyOM	New York	0.686710694	-0.542225663	0.001242521
sq890	Bacteria	Actinobacteria	Acidimicrobiia	Microtrichales	Ilumatobacteraceae	uncultured	uncultured bacterium	1.84E-11	OM	New York	0.138741805	-2.849525535	0.001242189
sq891	Bacteria	Acidobacteria	Acidobacteriia	Acidobacteriales	Acidobacteriaceae (Subgroup 1)	Acidipila	NA	6.18E-06	OM	Alaska	0.002751418	-8.505608859	0.001643755
sq892	Bacteria	Proteobacteria	Alphaproteobacteria	Acetobacterales	Acetobacteraceae	uncultured	NA	0.025075457	PyOM	New York	1.548735964	0.631091208	0.000958252
sq892	Bacteria	Proteobacteria	Alphaproteobacteria	Acetobacterales	Acetobacteraceae	uncultured	NA	8.48E-12	OM	New York	0.105521719	-3.244388124	0.001007927
sq892	Bacteria	Proteobacteria	Alphaproteobacteria	Acetobacterales	Acetobacteraceae	uncultured	NA	0.047658933	OM	Alaska	0.219823166	-2.185584661	0.000395292
sq893	Bacteria	Verrucomicrobia	Verrucomicrobiae	Chthoniobacterales	Xiphinematobacteraceae	Candidatus Xiphinematobacter	uncultured Verrucomicrobia bacterium	9.13E-19	OM	New York	0.093217613	-3.423253622	0.001383735
sq894	Bacteria	WPS-2	uncultured bacterium	uncultured bacterium	uncultured bacterium	uncultured bacterium	uncultured bacterium	2.24E-06	OM	Florida	0.00099792	-9.968788174	0.005460157
sq8940	Bacteria	Proteobacteria	Deltaproteobacteria	RCP2-54	uncultured bacterium	uncultured bacterium	uncultured bacterium	0.010030082	PyOM	Florida	0.009238185	-6.758174797	0.005611454
sq895	Bacteria	Proteobacteria	Gammaproteobacteria	Betaproteobacteriales	Burkholderiaceae	NA	NA	7.00E-10	OM	New York	753.6470099	9.557745148	6.35E-06
sq895	Bacteria	Proteobacteria	Gammaproteobacteria	Betaproteobacteriales	Burkholderiaceae	NA	NA	0.003015422	PyOM	New York	160.8729877	7.329778292	9.29E-06
sq896	Bacteria	Actinobacteria	Thermoleophilia	Gaiellales	uncultured	NA	NA	0.000560989	PyOM	New York	0.476583291	-1.069199722	0.001001957
sq896	Bacteria	Actinobacteria	Thermoleophilia	Gaiellales	uncultured	NA	NA	3.80E-13	OM	New York	0.0322137	-4.956181815	0.001009064
sq897	Bacteria	Planctomycetes	Planctomycetacia	Isosphaerales	Isosphaeraceae	uncultured	uncultured Singulisphaera sp.	0.003155161	OM	Alaska	0.006444594	-7.277694903	0.032354329
sq8970	Bacteria	Firmicutes	Bacilli	Bacillales	Paenibacillaceae	Paenibacillus	uncultured Firmicutes bacterium	0.002606336	PyOM	Florida	0.160962484	-2.635203619	0.000205588
sq9	Bacteria	Firmicutes	Bacilli	Bacillales	Planococcaceae	NA	NA	0.014893655	OM	Florida	12.40186042	3.632484653	1.73E-05
sq9	Bacteria	Firmicutes	Bacilli	Bacillales	Planococcaceae	NA	NA	7.14E-05	OM	New York	3.056148006	1.611714413	0.000192468
sq9	Bacteria	Firmicutes	Bacilli	Bacillales	Planococcaceae	NA	NA	4.20E-07	PyOM	New York	5.170605125	2.370333132	0.000179944
sq9	Bacteria	Firmicutes	Bacilli	Bacillales	Planococcaceae	NA	NA	0.026266337	OM	Utah	3.115891206	1.639644861	0.000182088
sq90	Bacteria	Proteobacteria	Gammaproteobacteria	Betaproteobacteriales	Burkholderiaceae	Burkholderia-Caballeronia-Paraburkholderia	NA	0.005518674	OM	New York	1.555899491	0.637748867	0.000666927
sq90	Bacteria	Proteobacteria	Gammaproteobacteria	Betaproteobacteriales	Burkholderiaceae	Burkholderia-Caballeronia-Paraburkholderia	NA	0.00050296	PyOM	Florida	16.68663746	4.06062136	1.74E-05
sq900	Bacteria	WPS-2	uncultured bacterium	uncultured bacterium	uncultured bacterium	uncultured bacterium	uncultured bacterium	3.87E-11	OM	Florida	0.003178487	-8.297444108	0.005293033
sq9000	Bacteria	Planctomycetes	Phycisphaerae	Tepidisphaerales	WD2101 soil group	NA	NA	1.23E-07	PyOM	Florida	0.052667361	-4.24694703	0.005133271
sq902	Bacteria	Proteobacteria	Alphaproteobacteria	Azospirillales	Azospirillaceae	Skermanella	uncultured bacterium	5.04E-09	OM	New York	0.200432887	-2.318808853	0.000571261
sq904	Bacteria	Proteobacteria	Alphaproteobacteria	Rhizobiales	Rhizobiaceae	Allorhizobium-Neorhizobium-Pararhizobium-Rhizobium	NA	0.000236653	PyOM	New York	46.74928969	5.54687254	1.31E-05
sq904	Bacteria	Proteobacteria	Alphaproteobacteria	Rhizobiales	Rhizobiaceae	Allorhizobium-Neorhizobium-Pararhizobium-Rhizobium	NA	2.04E-16	OM	New York	408.613846	8.674594281	1.23E-05
sq905	Bacteria	Firmicutes	Bacilli	Bacillales	Alicyclobacillaceae	Alicyclobacillus	NA	2.37E-11	OM	Alaska	81.66015235	6.351560354	2.43E-05
sq906	Bacteria	Verrucomicrobia	Verrucomicrobiae	Chthoniobacterales	Xiphinematobacteraceae	Candidatus Xiphinematobacter	uncultured bacterium	0.001617669	OM	New York	0.030461528	-5.036867869	0.000217112
sq906	Bacteria	Verrucomicrobia	Verrucomicrobiae	Chthoniobacterales	Xiphinematobacteraceae	Candidatus Xiphinematobacter	uncultured bacterium	0.011953058	OM	Alaska	0.182869012	-2.451117471	0.000652975
sq908	Bacteria	Firmicutes	Bacilli	Bacillales	Bacillaceae	Bacillus	NA	0.018257829	OM	Utah	2.950730844	1.561072329	0.000439154
sq911	Bacteria	Proteobacteria	Alphaproteobacteria	Azospirillales	Azospirillaceae	Skermanella	NA	0.000535218	OM	Utah	0.361501022	-1.467928369	0.001776384
sq912	Bacteria	Proteobacteria	Gammaproteobacteria	Gammaproteobacteria Incertae Sedis	Unknown Family	Acidibacter	NA	0.015260311	PyOM	New York	10.86278813	3.441322539	1.24E-05
sq912	Bacteria	Proteobacteria	Gammaproteobacteria	Gammaproteobacteria Incertae Sedis	Unknown Family	Acidibacter	NA	1.23E-16	OM	New York	430.8423193	8.751016155	1.26E-05
sq913	Bacteria	Chloroflexi	Chloroflexia	Kallotenuales	AKIW781	uncultured bacterium	uncultured bacterium	0.003020289	OM	Utah	0.261604587	-1.934540258	0.001879695
sq914	Bacteria	Actinobacteria	Actinobacteria	Corynebacteriales	Mycobacteriaceae	Mycobacterium	NA	5.64E-05	OM	New York	0.289421021	-1.788758385	0.000901338
sq915	Bacteria	Firmicutes	Bacilli	Bacillales	Paenibacillaceae	Brevibacillus	NA	1.28E-06	OM	Florida	17.42101608	4.122756866	4.32E-05
sq9150	Bacteria	Chloroflexi	Ktedonobacteria	Ktedonobacterales	Ktedonobacteraceae	FCPS473	uncultured Ktedobacteria bacterium	9.62E-13	PyOM	Florida	34.35673061	5.102520851	4.32E-05
sq916	Bacteria	Actinobacteria	Actinobacteria	Streptomycetales	Streptomycetaceae	Streptomyces	NA	0.018998672	PyOM	New York	1.860231925	0.895482501	0.000371269
sq916	Bacteria	Actinobacteria	Actinobacteria	Streptomycetales	Streptomycetaceae	Streptomyces	NA	0.015024048	OM	New York	1.658053148	0.729490252	0.000381922
sq917	Bacteria	Acidobacteria	Acidobacteriia	Solibacterales	Solibacteraceae (Subgroup 3)	Bryobacter	NA	9.43E-05	PyOM	New York	1.611626586	0.68851751	0.001281868
sq918	Bacteria	Firmicutes	Bacilli	Bacillales	Paenibacillaceae	Cohnella	uncultured bacterium	9.69E-10	OM	Florida	103.5333711	6.693952045	3.31E-05
sq9180	Bacteria	Planctomycetes	Planctomycetacia	Isosphaerales	Isosphaeraceae	uncultured	NA	0.000170988	PyOM	Florida	29.28112122	4.871898892	3.04E-05
sq919	Bacteria	Actinobacteria	Rubrobacteria	Rubrobacterales	Rubrobacteriaceae	Rubrobacter	NA	0.000337073	OM	Utah	0.243564445	-2.037624545	0.002656014
sq92	Bacteria	Firmicutes	Bacilli	Bacillales	Alicyclobacillaceae	Alicyclobacillus	Alicyclobacillus fastidiosus	0.042804359	OM	Alaska	3.750716753	1.907166318	0.005118372
sq921	Bacteria	Acidobacteria	Acidobacteriia	Solibacterales	Solibacteraceae (Subgroup 3)	Bryobacter	NA	1.53E-07	OM	Florida	0.008709718	-6.843158236	0.003594153
sq9210	Bacteria	Bacteroidetes	Ignavibacteria	OPB56	uncultured Chlorobiales bacterium	uncultured Chlorobiales bacterium	uncultured Chlorobiales bacterium	0.000682402	PyOM	Florida	0.065803575	-3.92569022	0.003634917
sq922	Bacteria	Actinobacteria	Actinobacteria	Micromonosporales	Micromonosporaceae	uncultured	uncultured bacterium	8.01E-08	OM	New York	0.02549458	-5.29366561	0.004146227
sq922	Bacteria	Actinobacteria	Actinobacteria	Micromonosporales	Micromonosporaceae	uncultured	uncultured bacterium	0.00049365	PyOM	New York	0.368754773	-1.439266371	0.00288341
sq923	Bacteria	Actinobacteria	Thermoleophilia	Solirubrobacterales	Solirubrobacteraceae	Conexibacter	metagenome	1.74E-07	OM	New York	90.97560608	6.507407852	5.35E-05
sq926	Bacteria	Actinobacteria	Actinobacteria	Micromonosporales	Micromonosporaceae	Asanoa	metagenome	0.001944538	OM	Utah	0.276634854	-1.853945156	0.002521459
sq928	Bacteria	Proteobacteria	Alphaproteobacteria	Tistrellales	Geminicoccaceae	uncultured	NA	2.80E-06	OM	New York	0.162606967	-2.620539025	0.001797269
sq928	Bacteria	Proteobacteria	Alphaproteobacteria	Tistrellales	Geminicoccaceae	uncultured	NA	0.03346507	OM	Florida	0.072144821	-3.792960349	7.63E-05
sq9290	Bacteria	BRC1	uncultured Desulfocaldus sp.	uncultured Desulfocaldus sp.	uncultured Desulfocaldus sp.	uncultured Desulfocaldus sp.	uncultured Desulfocaldus sp.	0.017022264	PyOM	Florida	0.01027018	-6.605394689	0.001652419
sq930	Bacteria	Proteobacteria	Alphaproteobacteria	Rhizobiales	Beijerinckiaceae	uncultured	uncultured bacterium	0.007815099	OM	Utah	0.533875191	-0.905425585	0.001569488
sq931	Bacteria	Proteobacteria	Alphaproteobacteria	Rhizobiales	Rhodomicrobiaceae	Rhodomicrobium	NA	0.003513167	OM	New York	0.110582452	-3.176805629	0.000224472
sq933	Bacteria	Proteobacteria	Alphaproteobacteria	Elsterales	uncultured	NA	NA	1.68E-07	OM	Florida	0.038680249	-4.692259124	0.003335657
sq933	Bacteria	Proteobacteria	Alphaproteobacteria	Elsterales	uncultured	NA	NA	3.90E-05	OM	New York	0.175370573	-2.511521407	0.000260078
sq936	Bacteria	Acidobacteria	Blastocatellia (Subgroup 4)	Blastocatellales	Blastocatellaceae	Tellurimicrobium	Tellurimicrobium multivorans	1.35E-22	PyOM	New York	10.38698646	3.376705245	0.000351895
sq936	Bacteria	Acidobacteria	Blastocatellia (Subgroup 4)	Blastocatellales	Blastocatellaceae	Tellurimicrobium	Tellurimicrobium multivorans	0.000544586	OM	New York	5.188044197	2.37519077	0.000362534
sq937	Bacteria	Actinobacteria	Actinobacteria	Frankiales	Frankiaceae	Jatrophihabitans	NA	3.30E-25	OM	New York	0.068557186	-3.866548288	0.002436304
sq937	Bacteria	Actinobacteria	Actinobacteria	Frankiales	Frankiaceae	Jatrophihabitans	NA	3.85E-05	PyOM	New York	0.540527947	-0.887558884	0.002481541
sq938	Bacteria	Chloroflexi	Ktedonobacteria	Ktedonobacterales	JG30-KF-AS9	uncultured bacterium	uncultured bacterium	1.42E-09	OM	New York	0.080263871	-3.639105453	0.000710979
sq939	Bacteria	Actinobacteria	Actinobacteria	Streptosporangiales	Streptosporangiaceae	Nonomuraea	NA	1.23E-09	OM	Utah	16.09571871	4.008605093	0.000253409
sq94	Bacteria	Proteobacteria	Alphaproteobacteria	Rhizobiales	Xanthobacteraceae	uncultured	NA	0.026688557	OM	Utah	0.416888434	-1.262266749	0.000340401
sq94	Bacteria	Proteobacteria	Alphaproteobacteria	Rhizobiales	Xanthobacteraceae	uncultured	NA	1.94E-49	OM	Florida	0.050132354	-4.318114219	0.005697639
sq94	Bacteria	Proteobacteria	Alphaproteobacteria	Rhizobiales	Xanthobacteraceae	uncultured	NA	1.08E-10	OM	New York	0.18214523	-2.456838883	0.002373424
sq94	Bacteria	Proteobacteria	Alphaproteobacteria	Rhizobiales	Xanthobacteraceae	uncultured	NA	0.047098454	OM	Alaska	0.401142893	-1.317811858	0.000250093
sq940	Bacteria	Proteobacteria	Alphaproteobacteria	Rhizobiales	Xanthobacteraceae	NA	NA	0.001891087	PyOM	Florida	0.444005076	-1.171351924	0.005385727
sq940	Bacteria	Proteobacteria	Alphaproteobacteria	Rhizobiales	Xanthobacteraceae	NA	NA	1.58E-08	OM	Alaska	0.110366222	-3.179629392	0.000441077
sq941	Bacteria	Acidobacteria	Acidobacteriia	Subgroup 2	uncultured Acidobacteria bacterium	uncultured Acidobacteria bacterium	uncultured Acidobacteria bacterium	0.000116925	OM	Alaska	0.095027493	-3.395511218	0.000758735
sq944	Bacteria	Acidobacteria	Acidobacteriia	Acidobacteriales	Acidobacteriaceae (Subgroup 1)	Occallatibacter	bacterium enrichment culture clone auto19_4W	0.039680432	OM	Alaska	0.002154396	-8.858500736	0.004793443
sq9440	Bacteria	Actinobacteria	Actinobacteria	Streptomycetales	Streptomycetaceae	NA	NA	0.009449629	PyOM	Florida	0.023177571	-5.43112681	0.000275144
sq945	Bacteria	Proteobacteria	Gammaproteobacteria	Steroidobacterales	Steroidobacteraceae	Steroidobacter	NA	5.36E-06	OM	Utah	6.129022405	2.615656979	0.000681982
sq947	Bacteria	Gemmatimonadetes	Longimicrobia	Longimicrobiales	Longimicrobiaceae	uncultured bacterium	uncultured bacterium	0.001277208	OM	Utah	8.122050785	3.021844048	0.000447312
sq948	Bacteria	Proteobacteria	Gammaproteobacteria	Betaproteobacteriales	Nitrosomonadaceae	mle1-7	NA	7.69E-06	OM	New York	0.256360343	-1.963754989	0.001460442
sq95	Bacteria	Actinobacteria	Actinobacteria	Streptosporangiales	Streptosporangiaceae	Microbispora	NA	2.70E-43	OM	New York	244.0267528	7.93089551	5.09E-05
sq951	Bacteria	Planctomycetes	Phycisphaerae	Tepidisphaerales	WD2101 soil group	NA	NA	0.002802697	OM	Florida	0.001222196	-9.676308658	0.019445286
sq951	Bacteria	Planctomycetes	Phycisphaerae	Tepidisphaerales	WD2101 soil group	NA	NA	0.034497746	PyOM	New York	0.502189465	-0.993696331	0.000568299
sq952	Bacteria	Proteobacteria	Alphaproteobacteria	Acetobacterales	Acetobacteraceae	Acidiphilium	NA	6.84E-05	OM	Florida	0.006618723	-7.239231359	0.00643543
sq953	Bacteria	Actinobacteria	Actinobacteria	Frankiales	uncultured	NA	NA	1.31E-13	OM	New York	0.037082887	-4.753102621	0.001350634
sq955	Bacteria	Verrucomicrobia	Verrucomicrobiae	Chthoniobacterales	Chthoniobacteraceae	Candidatus Udaeobacter	NA	3.76E-13	OM	New York	0.091465204	-3.450633188	0.001687282
sq957	Bacteria	Proteobacteria	Alphaproteobacteria	Rhizobiales	Xanthobacteraceae	GAS113	uncultured bacterium	3.30E-12	OM	Florida	0.02386272	-5.3890977	0.001368329
sq957	Bacteria	Proteobacteria	Alphaproteobacteria	Rhizobiales	Xanthobacteraceae	GAS113	uncultured bacterium	0.000137065	OM	Alaska	0.040015537	-4.643295924	0.000374864
sq9570	Bacteria	Planctomycetes	Planctomycetacia	Gemmatales	Gemmataceae	uncultured	uncultured bacterium	1.65E-08	PyOM	Florida	0.167765783	-2.575479597	0.001341654
sq958	Bacteria	WPS-2	uncultured bacterium	uncultured bacterium	uncultured bacterium	uncultured bacterium	uncultured bacterium	0.03990493	OM	Alaska	0.005202552	-7.586564848	0.001669169
sq96	Bacteria	Proteobacteria	Gammaproteobacteria	Betaproteobacteriales	Burkholderiaceae	Noviherbaspirillum	NA	5.03E-08	OM	Utah	11.95176494	3.579151774	0.001068754
sq96	Bacteria	Proteobacteria	Gammaproteobacteria	Betaproteobacteriales	Burkholderiaceae	Noviherbaspirillum	NA	8.40E-05	OM	New York	4.545761401	2.184521962	0.003228305
sq96	Bacteria	Proteobacteria	Gammaproteobacteria	Betaproteobacteriales	Burkholderiaceae	Noviherbaspirillum	NA	0.012933243	PyOM	New York	1.998257925	0.998742811	0.0032906
sq96	Bacteria	Proteobacteria	Gammaproteobacteria	Betaproteobacteriales	Burkholderiaceae	Noviherbaspirillum	NA	0.000461679	OM	Hawaii	36.02485903	5.17092088	0.000129753
sq961	Bacteria	Proteobacteria	Alphaproteobacteria	Sphingomonadales	Sphingomonadaceae	NA	NA	0.04058609	OM	Utah	0.52866945	-0.919562133	0.001259924
sq962	Bacteria	Acidobacteria	Acidobacteriia	Acidobacteriales	uncultured	uncultured forest soil bacterium	uncultured forest soil bacterium	5.58E-05	OM	Alaska	0.065610781	-3.929923297	0.000633437
sq963	Bacteria	Actinobacteria	Actinobacteria	Frankiales	Geodermatophilaceae	Geodermatophilus	NA	0.001757205	OM	Utah	0.345144893	-1.534725958	0.001937455
sq964	Bacteria	Actinobacteria	Thermoleophilia	Gaiellales	uncultured	bacterium Ellin7530	bacterium Ellin7530	5.30E-23	OM	New York	0.067793867	-3.882701434	0.002105643
sq964	Bacteria	Actinobacteria	Thermoleophilia	Gaiellales	uncultured	bacterium Ellin7530	bacterium Ellin7530	1.29E-06	PyOM	New York	0.574526518	-0.79955461	0.002106405
sq965	Bacteria	Actinobacteria	Actinobacteria	Frankiales	Acidothermaceae	Acidothermus	uncultured bacterium	3.06E-08	OM	Florida	0.015529775	-6.008819251	0.004574528
sq966	Bacteria	Acidobacteria	Acidobacteriia	Acidobacteriales	Acidobacteriaceae (Subgroup 1)	Granulicella	NA	0.001276139	OM	New York	0.025629383	-5.286057449	0.000421977
sq967	Bacteria	Gemmatimonadetes	Gemmatimonadetes	Gemmatimonadales	Gemmatimonadaceae	uncultured	uncultured Gemmatimonadales bacterium	0.00670093	OM	Utah	0.378378958	-1.402096235	0.002112648
sq968	Bacteria	Planctomycetes	Phycisphaerae	Tepidisphaerales	WD2101 soil group	uncultured bacterium	uncultured bacterium	6.65E-17	OM	New York	0.173128971	-2.530080935	0.001674682
sq969	Bacteria	Acidobacteria	Acidobacteriia	Acidobacteriales	Koribacteraceae	Candidatus Koribacter	NA	0.002027124	OM	Florida	0.012800526	-6.287653045	0.001719286
sq97	Bacteria	Proteobacteria	Deltaproteobacteria	Oligoflexales	0319-6G20	uncultured Syntrophobacteraceae bacterium	uncultured Syntrophobacteraceae bacterium	2.23E-17	OM	New York	0.020920395	-5.578946101	0.002202908
sq97	Bacteria	Proteobacteria	Deltaproteobacteria	Oligoflexales	0319-6G20	uncultured Syntrophobacteraceae bacterium	uncultured Syntrophobacteraceae bacterium	7.25E-17	PyOM	New York	0.222768199	-2.166384798	0.002215092
sq970	Bacteria	Proteobacteria	Gammaproteobacteria	Betaproteobacteriales	Burkholderiaceae	Massilia	NA	7.44E-08	PyOM	Florida	0.013686709	-6.191080557	0.002073447
sq972	Bacteria	Proteobacteria	Alphaproteobacteria	Sphingomonadales	Sphingomonadaceae	Sphingomonas	uncultured Sphingomonadaceae bacterium	5.41E-05	PyOM	New York	2.009228158	1.006641399	0.000432341
sq972	Bacteria	Proteobacteria	Alphaproteobacteria	Sphingomonadales	Sphingomonadaceae	Sphingomonas	uncultured Sphingomonadaceae bacterium	0.003579461	OM	New York	2.300059284	1.201671047	0.000445934
sq973	Bacteria	Actinobacteria	Thermoleophilia	Solirubrobacterales	Solirubrobacteraceae	Conexibacter	uncultured bacterium	0.002329236	OM	Alaska	0.089918672	-3.475235455	0.000274238
sq973	Bacteria	Actinobacteria	Thermoleophilia	Solirubrobacterales	Solirubrobacteraceae	Conexibacter	uncultured bacterium	1.18E-20	OM	Florida	0.015359965	-6.024681296	0.002503478
sq9730	Bacteria	Proteobacteria	Alphaproteobacteria	Rhizobiales	Beijerinckiaceae	Bosea	NA	7.81E-07	PyOM	Florida	0.143299751	-2.802891994	0.002527082
sq974	Bacteria	Chloroflexi	Ktedonobacteria	C0119	uncultured bacterium	uncultured bacterium	uncultured bacterium	1.32E-18	OM	New York	0.152169108	-2.716252592	0.002134937
sq975	Bacteria	Planctomycetes	Planctomycetacia	Pirellulales	Pirellulaceae	uncultured	NA	6.56E-11	OM	New York	0.165552719	-2.594637394	0.000881295
sq975	Bacteria	Planctomycetes	Planctomycetacia	Pirellulales	Pirellulaceae	uncultured	NA	0.003873413	OM	Alaska	0.080028089	-3.643349726	0.000103454
sq976	Bacteria	Actinobacteria	Thermoleophilia	Solirubrobacterales	67-14	NA	NA	0.011777086	OM	Utah	0.307155307	-1.702959787	0.002265062
sq977	Bacteria	Actinobacteria	Acidimicrobiia	IMCC26256	uncultured Acidimicrobiales bacterium	uncultured Acidimicrobiales bacterium	uncultured Acidimicrobiales bacterium	1.62E-06	OM	New York	0.19828744	-2.334334796	0.000931553
sq978	Bacteria	Acidobacteria	Acidobacteriia	Acidobacteriales	Acidobacteriaceae (Subgroup 1)	Acidipila	NA	1.71E-05	OM	New York	0.039507757	-4.661720247	0.000325984
sq978	Bacteria	Acidobacteria	Acidobacteriia	Acidobacteriales	Acidobacteriaceae (Subgroup 1)	Acidipila	NA	0.005079351	OM	Florida	0.041061997	-4.606052406	0.00112004
sq9780	Bacteria	Planctomycetes	Phycisphaerae	Tepidisphaerales	WD2101 soil group	NA	NA	8.53E-10	PyOM	Florida	0.08135399	-3.619643077	0.001153921
sq979	Bacteria	WPS-2	uncultured bacterium	uncultured bacterium	uncultured bacterium	uncultured bacterium	uncultured bacterium	1.52E-07	OM	Florida	0.002718133	-8.523168042	0.00202688
sq979	Bacteria	WPS-2	uncultured bacterium	uncultured bacterium	uncultured bacterium	uncultured bacterium	uncultured bacterium	5.40E-08	PyOM	New York	0.099895439	-3.323437386	0.002818699
sq9790	Bacteria	Proteobacteria	Deltaproteobacteria	Bdellovibrionales	Bdellovibrionaceae	OM27 clade	NA	3.57E-09	PyOM	Florida	0.02162742	-5.530994602	0.002301144
sq980	Bacteria	Acidobacteria	Subgroup 6	uncultured microorganism	uncultured microorganism	uncultured microorganism	uncultured microorganism	1.62E-08	OM	Utah	0.116442785	-3.102306848	0.003195585
sq981	Bacteria	Actinobacteria	Thermoleophilia	Solirubrobacterales	Solirubrobacteraceae	Conexibacter	NA	1.53E-27	OM	New York	0.082037363	-3.60757507	0.001743393
sq984	Bacteria	Firmicutes	Bacilli	Bacillales	Paenibacillaceae	Paenibacillus	NA	0.000255574	OM	Florida	203.0105928	7.665411197	8.50E-06
sq985	Bacteria	Proteobacteria	Gammaproteobacteria	Betaproteobacteriales	Burkholderiaceae	NA	NA	0.000253396	PyOM	New York	2.991304467	1.580774761	0.000341562
sq985	Bacteria	Proteobacteria	Gammaproteobacteria	Betaproteobacteriales	Burkholderiaceae	NA	NA	0.018462407	OM	Florida	0.048015761	-4.380348144	0.000869318
sq985	Bacteria	Proteobacteria	Gammaproteobacteria	Betaproteobacteriales	Burkholderiaceae	NA	NA	4.26E-10	OM	New York	5.182633321	2.373685324	0.000334914
sq988	Bacteria	Actinobacteria	Actinobacteria	Micrococcales	Microbacteriaceae	Amnibacterium	uncultured bacterium	0.004341986	OM	Florida	0.100695822	-3.311924273	0.00142596
sq9880	Bacteria	Armatimonadetes	uncultured	uncultured bacterium	uncultured bacterium	uncultured bacterium	uncultured bacterium	4.09E-07	PyOM	Florida	0.07055352	-3.825138127	0.001197819
sq991	Bacteria	Verrucomicrobia	Verrucomicrobiae	Pedosphaerales	Pedosphaeraceae	Pedosphaera	uncultured bacterium	3.77E-05	OM	Florida	0.031989047	-4.966278177	0.001164484
sq995	Bacteria	WPS-2	uncultured bacterium	uncultured bacterium	uncultured bacterium	uncultured bacterium	uncultured bacterium	1.68E-07	OM	Florida	0.011471972	-6.445742783	0.003848552
sq999	Bacteria	Verrucomicrobia	Verrucomicrobiae	Pedosphaerales	Pedosphaeraceae	ADurb.Bin063-1	NA	1.32E-14	OM	New York	0.09624449	-3.377152242	0.000933423
