# Supplementary material for: Microbial Community Shifts Reflect Losses of Native Soil Carbon with Pyrogenic and Fresh Organic Matter Additions and Are Greatest in Low-Carbon Soils
Source: Appl Environ Microbiol. 2021 Mar 26;87(8):e02555-20. doi: 10.1128/AEM.02555-20 (PMC8091118; doi:10.1128/AEM.02555-20)
Supplement: Supplemental file 5 [file AEM.02555-20-s0005.csv]

OTU	Kingdom	Phylum	Class	Order	Family	Genus	Species	p_fdr	Amdmt	Soil	FC	log2FC	Modelled_MeanRelabund_Day10Day26_Soil
OTU1	Fungi	Basidiomycota	Tremellomycetes	Tremellales	Trimorphomycetaceae	Saitozyma	podzolica	0.017581887	OM	Hydrudand	0.097146415	-3.363695434	0.326134194
OTU10	Fungi	Ascomycota	Sordariomycetes	Hypocreales	Nectriaceae	Fusarium	oxysporum	0.007646252	OM	Fragiudept	0.018479792	-5.757907678	0.214698073
OTU1050	Fungi	Basidiomycota	Agaricomycetes	Agaricales	Agaricaceae	Tulostoma	kotlabae	0.025332976	PyOM	Quartzipsamment	0.001535997	-9.346608623	0.039318388
OTU150	Fungi	Ascomycota	Eurotiomycetes	Eurotiales	Aspergillaceae	Penicillium	expansum	0.000464823	PyOM	Haplocalcid	2171.382751	11.08439834	1.84E-05
OTU20	Fungi	Mucoromycota	Umbelopsidomycetes	Umbelopsidales	Umbelopsidaceae	Umbelopsis	dimorpha	0.001715912	OM	Quartzipsamment	0.000860341	-10.18280424	0.073542549
OTU227	Fungi	Ascomycota	Dothideomycetes	Pleosporales	Sporormiaceae	NA	NA	0.046222588	PyOM	Haplocalcid	46.6348494	5.543336553	0.001808423
OTU4	Fungi	Ascomycota	Dothideomycetes	Pleosporales	Pleosporaceae	Alternaria	chlamydosporigena	1.54E-25	OM	Haplocalcid	0.050338901	-4.312182456	0.198066267
OTU576	Fungi	Chytridiomycota	Spizellomycetes	Spizellomycetales	Spizellomycetaceae	Spizellomyces	NA	0.025374056	PyOM	Fragiudept	79.02742524	6.3042815	0.000977973
OTU98	Fungi	Ascomycota	Sordariomycetes	Glomerellales	Plectosphaerellaceae	Gibellulopsis	piscis	1.65E-27	PyOM	Fragiudept	0.000478068	-11.03049762	0.295215998
